# Supplementary material for: Taming Keteniminium Reactivity by Steering Reaction Pathways: Computational Predictions and Experimental Validations
Source: J Am Chem Soc. 2022 Dec 16;144(51):23358–67. doi: 10.1021/jacs.2c09146 (PMC9801433; doi:10.1021/jacs.2c09146)
Supplement: Supplementary file 2 — ja2c09146_si_002.zip [file ja2c09146_si_002.zip]

Archive with 70 entries (70 files):
- 1.xyz
- 10.xyz
- 11.xyz
- 12.xyz
- 13.xyz
- 16.xyz
- 17.xyz
- 18.xyz
- 19.xyz
- 2.xyz
- 20.xyz
- 21.xyz
- 27.xyz
- 28.xyz
- 29.xyz
- 2-linear-conformer.xyz
- 3.xyz
- 4.xyz
- 5.xyz
- 6.xyz
- 7.xyz
- 8.xyz
- 9.xyz
- SI.14.xyz
- SI.15.xyz
- SI.16.xyz
- SI.17.xyz
- SI.18.xyz
- SI.19.xyz
- SI.20.xyz
- SI.21.xyz
- SI.22.xyz
- SI.TS-1.xyz
- SI.TS-10-diastereomer1.xyz
- SI.TS-10-diastereomer2.xyz
- SI.TS-10-diastereomer3.xyz
- SI.TS-10-diastereomer4.xyz
- SI.TS-11-diastereomer1.xyz
- SI.TS-11-diastereomer2.xyz
- SI.TS-11-diastereomer3.xyz
- SI.TS-11-diastereomer4.xyz
- SI.TS-2.xyz
- SI.TS-3.xyz
- SI.TS-4.xyz
- SI.TS-5-boat.xyz
- SI.TS-5-chair.xyz
- SI.TS-6.xyz
- SI.TS-7-boat.xyz
- SI.TS-7-chair.xyz
- SI.TS-8.xyz
- SI.TS-9-boat.xyz
- SI.TS-9-chair.xyz
- TS-1.xyz
- TS-10.xyz
- TS-11.xyz
- TS-12.xyz
- TS-13.xyz
- TS-14.xyz
- TS-2.xyz
- TS-3-boat.xyz
- TS-3-chair.xyz
- TS-4.xyz
- TS-5-boat.xyz
- TS-5-chair.xyz
- TS-6.xyz
- TS-6-2Fpyr-complex.xyz
- TS-6-collidine-complex.xyz
- TS-7.xyz
- TS-8.xyz
- TS-9.xyz
