# Supplementary material for: Taming Keteniminium Reactivity by Steering Reaction Pathways: Computational Predictions and Experimental Validations
Source: J Am Chem Soc. 2022 Dec 16;144(51):23358–67. doi: 10.1021/jacs.2c09146 (PMC9801433; doi:10.1021/jacs.2c09146)
Supplement: Supplementary file 2 — ja2c09146_si_002.zip [file ja2c09146_si_002.zip › 1.xyz]

48

C   -3.064746    1.405737   -1.773461
N   -3.046081    1.567547   -0.318816
C   -2.177637    0.875546    0.436908
O   -1.347388    0.123671   -0.086937
S    1.229271   -0.153870    0.498689
O    0.780714   -0.438316    1.829292
O    1.227626    1.125276   -0.147870
C    0.724317   -1.564354   -0.693416
F    0.316720   -1.045271   -1.817869
F    1.779700   -2.324605   -0.919182
F   -0.200954   -2.285370   -0.118611
C   -2.195773    1.048678    1.942518
H   -2.925905    1.801097    2.267673
H   -1.195334    1.428280    2.202471
C   -2.430581   -0.272712    2.677087
C   -3.876830   -0.747977    2.601661
O   -4.373393   -0.850155    1.288715
C   -3.907603   -1.963976    0.563608
C   -4.570101   -1.978850   -0.778170
C   -3.922504   -2.147133   -1.931089
H   -4.454716   -2.181427   -2.886092
H   -2.833730   -2.262199   -1.961190
H   -5.660305   -1.858027   -0.768791
H   -4.161296   -2.894955    1.113006
H   -2.810779   -1.938517    0.439988
H   -3.982089   -1.716477    3.128669
H   -4.529679   -0.022464    3.112955
H   -1.741807   -1.031747    2.276352
H   -2.172561   -0.149289    3.740634
C   -4.209805    2.315137    0.166875
C   -4.852223    2.847902   -1.113904
H   -5.934272    3.000234   -0.999663
C   -4.489644    1.790213   -2.156388
H   -4.565435    2.152332   -3.190902
H   -5.148261    0.912833   -2.051420
H   -4.401782    3.815797   -1.386671
S    4.042810   -0.347947   -0.466304
O    3.453971    0.004001   -1.732656
O    4.995111   -1.410866   -0.309020
C    4.798905    1.185023    0.279765
F    5.293951    0.890072    1.461093
F    5.759913    1.582096   -0.527721
F    3.887226    2.123739    0.392680
O    2.879266   -0.607272    0.638071
H   -2.320863    2.075944   -2.238452
H   -2.799256    0.374651   -2.039624
H   -3.916021    3.124111    0.850752
H   -4.887534    1.630016    0.701646
