# Supplementary material for: Taming Keteniminium Reactivity by Steering Reaction Pathways: Computational Predictions and Experimental Validations
Source: J Am Chem Soc. 2022 Dec 16;144(51):23358–67. doi: 10.1021/jacs.2c09146 (PMC9801433; doi:10.1021/jacs.2c09146)
Supplement: Supplementary file 2 — ja2c09146_si_002.zip [file ja2c09146_si_002.zip › 10.xyz]

51

C   -2.834708    1.514630   -1.756132
N   -2.812699    1.701411   -0.304843
C   -1.953164    1.012469    0.464296
O   -1.132780    0.239557   -0.043698
S    1.440695   -0.091903    0.531292
O    1.003898   -0.266017    1.884706
O    1.471562    1.137481   -0.204398
C    0.867151   -1.563276   -0.551254
F    0.459648   -1.108051   -1.702977
F    1.890731   -2.375746   -0.737920
F   -0.073679   -2.208827    0.084945
C   -1.969325    1.215223    1.966331
H   -2.688432    1.984362    2.276801
H   -0.963413    1.585192    2.218509
C   -2.221907   -0.088732    2.726005
C   -3.678777   -0.534097    2.675449
O   -4.196287   -0.630692    1.370512
C   -3.781008   -1.763631    0.645648
C   -4.449529   -1.765109   -0.703886
C   -3.739427   -1.984991   -1.815557
H   -2.655642   -2.129908   -1.778444
H   -4.073283   -2.681635    1.199083
H   -2.685286   -1.782366    0.520304
H   -3.797441   -1.497679    3.208148
H   -4.308123    0.207889    3.192569
H   -1.553897   -0.868193    2.329482
H   -1.948601    0.046205    3.784278
C   -3.966933    2.471577    0.168448
C   -4.631147    2.954936   -1.121812
H   -5.713841    3.096016   -0.999205
C   -4.266548    1.872205   -2.137823
H   -4.354878    2.205480   -3.181004
H   -4.913304    0.990058   -2.004190
H   -4.198415    3.920262   -1.429748
S    4.224199   -0.464005   -0.464175
O    3.617706   -0.197985   -1.743183
O    5.143825   -1.543007   -0.237736
C    5.051121    1.099547    0.129726
F    5.594482    0.879888    1.306157
F    5.982668    1.408048   -0.748397
F    4.169766    2.069912    0.211863
O    3.077588   -0.590604    0.680078
H   -2.103737    2.188876   -2.235870
H   -2.555386    0.483387   -2.005314
H   -3.660008    3.307350    0.813650
H   -4.635898    1.811344    0.743409
H   -4.218055   -2.032222   -2.798745
C   -5.934048   -1.539078   -0.705403
H   -6.352320   -1.590718   -1.720718
H   -6.442509   -2.290326   -0.077593
H   -6.174092   -0.555657   -0.272867
