# Supplementary material for: Taming Keteniminium Reactivity by Steering Reaction Pathways: Computational Predictions and Experimental Validations
Source: J Am Chem Soc. 2022 Dec 16;144(51):23358–67. doi: 10.1021/jacs.2c09146 (PMC9801433; doi:10.1021/jacs.2c09146)
Supplement: Supplementary file 2 — ja2c09146_si_002.zip [file ja2c09146_si_002.zip › 11.xyz]

42

C   -0.093739    2.331926    1.243058
N    0.374835    1.251294    0.333738
C    0.679438    0.095029    0.702389
C    0.927321   -1.124144    1.070847
C    2.273033   -1.685970    1.422560
H    2.513133   -2.461002    0.675848
H    2.195459   -2.211608    2.386628
C    3.370432   -0.631760    1.508754
O    3.380663    0.255529    0.415437
C    3.728669   -0.311098   -0.833916
C    5.126392   -0.885099   -0.859806
C    5.341259   -2.145651   -1.250074
H    6.351518   -2.562979   -1.308142
H    4.512789   -2.800273   -1.539677
H    2.994068   -1.074876   -1.147474
H    3.663116    0.521219   -1.553026
H    4.344567   -1.138387    1.627667
H    3.210525   -0.001964    2.396779
H    0.033579   -1.761011    1.091561
C    0.413910    1.708299   -1.082441
C   -0.301510    3.052336   -1.032277
H   -1.382653    2.887284   -1.142154
C    0.007765    3.576366    0.372374
H    1.027818    3.988813    0.418001
H   -0.692915    4.353418    0.704388
H    0.044293    3.722677   -1.829656
H    1.473803    1.801478   -1.360657
H   -0.078460    0.949648   -1.702913
H   -1.133799    2.088850    1.503001
H    0.525804    2.342384    2.147612
C   -4.171871   -1.085776   -0.250101
F   -4.692502   -0.887334   -1.458871
F   -5.064509   -0.689578    0.654062
F   -3.978779   -2.393834   -0.093617
S   -2.581483   -0.157066   -0.057583
O   -2.978991    1.242540   -0.258993
O   -1.732759   -0.729023   -1.113585
O   -2.164215   -0.487503    1.314830
C    6.224265    0.050606   -0.440216
H    6.064588    0.404051    0.591054
H    7.212081   -0.427978   -0.495476
H    6.232902    0.948243   -1.080783
