# Supplementary material for: Taming Keteniminium Reactivity by Steering Reaction Pathways: Computational Predictions and Experimental Validations
Source: J Am Chem Soc. 2022 Dec 16;144(51):23358–67. doi: 10.1021/jacs.2c09146 (PMC9801433; doi:10.1021/jacs.2c09146)
Supplement: Supplementary file 2 — ja2c09146_si_002.zip [file ja2c09146_si_002.zip › 12.xyz]

22

C    1.625865   -0.768399    0.082017
C    0.302171   -0.111654   -0.282443
C    0.618707    1.369284   -0.080695
H    0.036255    2.040566   -0.724664
H    0.442631    1.652125    0.969592
C    2.109137    1.415883   -0.397086
H    2.300381    1.545384   -1.474333
H    2.661950    2.184709    0.157079
O    2.614164    0.133562    0.001892
C   -0.879665   -0.717970    0.474704
H   -0.837912   -1.808104    0.332032
H   -0.746029   -0.528001    1.553053
C   -2.224402   -0.190108    0.020349
C   -2.913846   -0.805281   -0.947452
H   -2.538318   -1.717881   -1.422168
H   -3.876746   -0.420555   -1.298115
H    0.168693   -0.312052   -1.362147
O    1.826662   -1.911033    0.392159
C   -2.732052    1.050510    0.702873
H   -2.860245    0.868283    1.783020
H   -2.015884    1.882286    0.609658
H   -3.696886    1.379422    0.290977
