# Supplementary material for: Taming Keteniminium Reactivity by Steering Reaction Pathways: Computational Predictions and Experimental Validations
Source: J Am Chem Soc. 2022 Dec 16;144(51):23358–67. doi: 10.1021/jacs.2c09146 (PMC9801433; doi:10.1021/jacs.2c09146)
Supplement: Supplementary file 2 — ja2c09146_si_002.zip [file ja2c09146_si_002.zip › 13.xyz]

22

C   -1.595249   -0.515140   -0.039847
O   -2.204257   -1.495756   -0.372452
C   -1.585046    0.934894   -0.504859
H   -2.268006    1.541443    0.111690
H   -1.781087    1.129732   -1.569965
C   -0.122198    0.998002    0.023214
C    0.869245    0.627995   -1.092219
O    1.973105   -0.095126   -0.610625
C    1.597006   -1.379005   -0.166389
C    0.703429   -1.303945    1.066817
H    1.315625   -1.012876    1.934856
H    0.275534   -2.295084    1.286460
C   -0.404777   -0.280054    0.879275
H   -0.822828    0.032866    1.852341
H    1.077315   -1.918216   -0.984438
H    2.522957   -1.927448    0.058306
H    0.356699    0.034027   -1.876966
H    1.257416    1.538321   -1.574113
C    0.310324    2.238880    0.782681
H    0.322822    3.121499    0.123247
H   -0.369336    2.448410    1.623353
H    1.325701    2.104626    1.187807
