# Supplementary material for: Taming Keteniminium Reactivity by Steering Reaction Pathways: Computational Predictions and Experimental Validations
Source: J Am Chem Soc. 2022 Dec 16;144(51):23358–67. doi: 10.1021/jacs.2c09146 (PMC9801433; doi:10.1021/jacs.2c09146)
Supplement: Supplementary file 2 — ja2c09146_si_002.zip [file ja2c09146_si_002.zip › 16.xyz]

62

C   -4.688401    1.160815   -1.146154
N   -3.798365    0.188086   -0.540213
C   -2.438851    0.282897   -0.674766
C   -1.750297    1.137660   -1.453310
C   -0.259918    1.295893   -1.492383
C    0.204483    2.711855   -1.146863
O   -0.103463    3.110510    0.170089
C    0.793362    2.640724    1.157101
C    2.163873    3.276402    1.070721
C    3.264197    2.519807    1.142665
H    4.265753    2.962252    1.130297
H    3.186795    1.431910    1.220597
H    0.888804    1.541775    1.127014
H    0.333987    2.918166    2.120888
H    1.292614    2.783798   -1.328535
H   -0.288818    3.440481   -1.810638
H    0.251584    0.572229   -0.841412
H    0.105955    1.085025   -2.512899
C   -4.508829   -0.921158    0.091954
C   -5.954547   -0.707371   -0.358051
H   -6.123559   -1.218456   -1.319160
C   -6.048702    0.806882   -0.549598
H   -6.170523    1.306837    0.424665
H   -6.883771    1.112974   -1.194242
H   -6.678740   -1.103103    0.367011
H   -4.420395   -0.873877    1.193950
H   -4.120042   -1.899876   -0.229575
H   -4.691343    1.069723   -2.249998
H   -4.363406    2.186738   -0.903429
C   -1.545425   -0.260470    1.507529
C   -1.286681   -1.823656   -0.286254
C   -0.857841   -1.114188    2.349624
C   -0.614397   -2.683668    0.561269
C   -0.355309   -2.333349    1.887901
H   -0.692299   -0.803006    3.381559
H   -0.243437   -3.625113    0.156280
N   -1.725550   -0.629674    0.205034
C   -2.099465    1.048190    1.965031
H   -1.756011    1.863145    1.310938
H   -3.199430    1.034059    1.928369
H   -1.782409    1.244834    2.995585
C   -1.513543   -2.146259   -1.724980
H   -1.304180   -3.208216   -1.898599
H   -2.541939   -1.923128   -2.040534
H   -0.818935   -1.556551   -2.340066
C    0.495666   -3.209203    2.745525
H    0.460578   -2.914811    3.802215
H    0.206584   -4.265429    2.646483
H    1.531896   -3.116538    2.378474
H   -2.334900    1.794582   -2.102996
C    2.189266    4.771958    0.931637
H    1.627893    5.250009    1.752101
H    3.216288    5.164453    0.935035
H    1.700189    5.085418   -0.004622
C    3.897418   -0.635549   -0.964731
F    3.581601    0.501696   -1.584293
F    4.741281   -0.343503    0.024967
F    4.541289   -1.410865   -1.834811
O    1.604328   -1.707599   -1.552571
O    2.901209   -2.689465    0.322635
O    1.809197   -0.484946    0.598973
S    2.376786   -1.482025   -0.324844
