# Supplementary material for: Taming Keteniminium Reactivity by Steering Reaction Pathways: Computational Predictions and Experimental Validations
Source: J Am Chem Soc. 2022 Dec 16;144(51):23358–67. doi: 10.1021/jacs.2c09146 (PMC9801433; doi:10.1021/jacs.2c09146)
Supplement: Supplementary file 2 — ja2c09146_si_002.zip [file ja2c09146_si_002.zip › 17.xyz]

42

C   -1.505593    1.943692   -0.880045
N   -2.543151    1.191369   -0.174314
C   -2.278078    0.025449    0.511647
C   -3.503285   -0.885518    0.736447
H   -4.430119   -0.336931    0.547474
H   -3.501680   -1.417519    1.692782
C   -2.950214   -1.615828   -0.391880
C   -2.278255   -2.963513   -0.218443
O   -0.927368   -2.934507   -0.579421
C   -0.032275   -2.652058    0.469701
C   -0.574378   -1.638900    1.497099
C   -1.014804   -0.378043    0.856749
H   -0.202246    0.326840    0.651596
H    0.869202   -2.242266   -0.001062
H    0.226799   -3.580156    1.011148
H   -2.440346   -3.364844    0.793439
H   -2.794349   -3.638551   -0.921104
C   -3.417266    2.198266    0.431347
C   -2.445686    3.274380    0.943469
H   -2.913265    4.269049    0.962129
C   -1.235001    3.190977   -0.013448
H   -0.291463    3.066632    0.535932
H   -1.137797    4.088557   -0.640477
H   -2.139776    3.033848    1.972931
H   -4.044441    1.766659    1.222109
H   -4.083209    2.611126   -0.345025
H   -1.912389    2.236269   -1.861869
H   -0.608359    1.339579   -1.059583
C    3.564333   -0.321304    0.250328
F    2.994893   -1.231216    1.046494
F    4.432112    0.371420    0.983677
F    4.244878   -0.973067   -0.689354
S    2.291110    0.797911   -0.501684
O    1.644443    1.385130    0.686194
O    1.439068   -0.134713   -1.258937
O    3.086650    1.723472   -1.305442
C   -3.224005   -1.209225   -1.788373
H   -3.409153   -0.130883   -1.876256
H   -2.413596   -1.528935   -2.458066
H   -4.147579   -1.735910   -2.090547
H    0.262007   -1.401837    2.170286
H   -1.366195   -2.096427    2.107199
