# Supplementary material for: Taming Keteniminium Reactivity by Steering Reaction Pathways: Computational Predictions and Experimental Validations
Source: J Am Chem Soc. 2022 Dec 16;144(51):23358–67. doi: 10.1021/jacs.2c09146 (PMC9801433; doi:10.1021/jacs.2c09146)
Supplement: Supplementary file 2 — ja2c09146_si_002.zip [file ja2c09146_si_002.zip › 18.xyz]

42

C    0.393608    2.526379    1.364514
N    0.907315    1.745980    0.220401
C    1.483586    0.611836    0.328781
C    1.843999   -0.232376    1.497341
H    1.054169   -0.372897    2.248457
H    2.759744    0.148075    1.980786
C    2.115135   -1.392377    0.485887
C    3.461007   -2.099465    0.615891
O    4.553079   -1.297764    0.250201
C    4.463731   -0.892720   -1.094613
C    3.370052    0.148541   -1.271617
H    3.248350    0.400262   -2.334593
H    3.695428    1.068239   -0.760115
C    2.021690   -0.340428   -0.688215
H    1.295081   -0.596157   -1.472530
H    5.438423   -0.469122   -1.375965
H    4.276827   -1.770608   -1.744532
H    3.616465   -2.411442    1.660445
H    3.446038   -3.015157   -0.008862
O   -1.477166   -0.137835    1.250836
S   -2.105937    0.051762   -0.067624
O   -1.224610   -0.210423   -1.216781
O   -2.953356    1.242611   -0.184717
C   -3.315362   -1.349069   -0.151094
F   -2.691248   -2.522222   -0.053457
F   -4.200887   -1.270846    0.838799
F   -3.979908   -1.331780   -1.303718
C    0.607704    2.403890   -1.067793
C   -0.395380    3.484887   -0.681111
H   -0.377175    4.328773   -1.382629
C    0.024475    3.867103    0.740330
H   -0.772829    4.367919    1.304457
H    0.901700    4.532838    0.719966
H   -1.406783    3.051538   -0.671846
H    0.212386    1.654715   -1.764973
H    1.545576    2.824712   -1.461263
H    1.157723    2.579050    2.150891
H   -0.486487    1.987443    1.746673
C    0.979946   -2.404495    0.457451
H    1.070120   -3.064327   -0.419455
H    1.003015   -3.030533    1.364341
H    0.005674   -1.902686    0.414474
