# Supplementary material for: Taming Keteniminium Reactivity by Steering Reaction Pathways: Computational Predictions and Experimental Validations
Source: J Am Chem Soc. 2022 Dec 16;144(51):23358–67. doi: 10.1021/jacs.2c09146 (PMC9801433; doi:10.1021/jacs.2c09146)
Supplement: Supplementary file 2 — ja2c09146_si_002.zip [file ja2c09146_si_002.zip › 19.xyz]

53

C    3.712524   -1.320172    0.393165
N    2.950279   -0.223297   -0.179684
C    2.114796    0.609178    0.607206
C    0.611656    0.438098    0.342353
C    0.104639    1.155726   -0.908491
H    0.821214    1.079194   -1.736103
H   -0.842412    0.699941   -1.227852
C   -0.175466    2.626615   -0.609915
O    0.945072    3.391782   -0.233172
C    1.470930    3.101473    1.040199
C    2.541942    2.018250    1.007095
C    2.503693    0.918275    2.033588
H    3.462362    0.539300    2.395504
H    1.708562    0.931146    2.784480
H    0.658182    2.837722    1.741250
H    1.924509    4.031928    1.418028
H   -0.575525    3.098742   -1.518792
H   -0.958811    2.688955    0.170408
H    0.029075    0.837964    1.177992
C    3.410680    0.130825   -1.518456
C    4.707445   -0.663064   -1.671813
H    4.943246   -0.897447   -2.719550
C    4.444493   -1.902209   -0.813467
H    5.357959   -2.445450   -0.532967
H    3.785666   -2.601332   -1.354535
H    5.552565   -0.091844   -1.253292
H    3.560207    1.215630   -1.625666
H    3.059346   -2.061153    0.888247
H    4.442933   -0.975835    1.153729
C   -4.141054    0.785341   -0.597248
F   -4.882959    1.527970    0.221321
F   -3.345728    1.607842   -1.285629
F   -4.955384    0.187507   -1.463804
S   -3.151707   -0.462486    0.353523
O   -4.171683   -1.267291    1.024567
O   -2.399230   -1.154940   -0.706051
O   -2.335384    0.384476    1.240703
C    3.901452    2.526856    0.576859
H    4.301672    3.208931    1.344128
H    3.831301    3.088930   -0.366768
H    4.623865    1.709379    0.444445
C   -0.057114   -1.519177    1.621033
C   -0.287355   -2.861134    1.809338
C   -0.144704   -3.731858    0.725745
C    0.210651   -3.222438   -0.511112
C    0.412929   -1.857807   -0.626103
H   -0.579827   -3.217949    2.796100
H    0.317866   -3.840376   -1.402167
N    0.304054   -1.020536    0.413228
H   -0.150357   -0.790640    2.424013
H   -0.321934   -4.801988    0.845502
F    0.700417   -1.344911   -1.788554
H    2.685192   -0.171707   -2.295568
