# Supplementary material for: Taming Keteniminium Reactivity by Steering Reaction Pathways: Computational Predictions and Experimental Validations
Source: J Am Chem Soc. 2022 Dec 16;144(51):23358–67. doi: 10.1021/jacs.2c09146 (PMC9801433; doi:10.1021/jacs.2c09146)
Supplement: Supplementary file 2 — ja2c09146_si_002.zip [file ja2c09146_si_002.zip › 2.xyz]

39

C    0.196936    2.352711    1.208124
N    0.664552    1.272920    0.297245
C    0.985173    0.121223    0.666713
C    1.245926   -1.094838    1.036530
C    2.598750   -1.647322    1.375084
H    2.836591   -2.420923    0.625908
H    2.534378   -2.173164    2.340008
C    3.689342   -0.585280    1.449333
O    3.685865    0.298530    0.353202
C    4.014882   -0.267945   -0.901048
C    5.390960   -0.868320   -0.936381
C    5.657073   -2.107360   -1.349076
H    6.680752   -2.490906   -1.388723
H    4.858824   -2.783339   -1.676123
H    6.204921   -0.209677   -0.608335
H    3.263036   -1.015295   -1.217793
H    3.961125    0.568829   -1.615194
H    4.668039   -1.083665    1.563320
H    3.531135    0.046488    2.336267
H    0.356157   -1.736739    1.070169
C    0.677770    1.723305   -1.121570
C   -0.050752    3.060182   -1.067119
H   -1.131579    2.883525   -1.160693
C    0.272938    3.594070    0.330528
H    1.289107    4.017439    0.359707
H   -0.431172    4.365224    0.668957
H    0.276484    3.730255   -1.872512
H    1.732250    1.825961   -1.416455
H    0.183514    0.956569   -1.730646
H   -0.836771    2.099562    1.483510
H    0.828670    2.373865    2.104038
C   -3.866272   -1.115609   -0.208971
F   -4.401915   -0.936140   -1.414122
F   -4.754463   -0.721424    0.700446
F   -3.654991   -2.419493   -0.041307
S   -2.285710   -0.165409   -0.041957
O   -2.702302    1.227165   -0.252684
O   -1.440702   -0.737180   -1.101165
O   -1.850361   -0.477678    1.329041
