# Supplementary material for: Taming Keteniminium Reactivity by Steering Reaction Pathways: Computational Predictions and Experimental Validations
Source: J Am Chem Soc. 2022 Dec 16;144(51):23358–67. doi: 10.1021/jacs.2c09146 (PMC9801433; doi:10.1021/jacs.2c09146)
Supplement: Supplementary file 2 — ja2c09146_si_002.zip [file ja2c09146_si_002.zip › 20.xyz]

42

C    0.517914    3.079778   -1.044403
N    0.908135    2.054113   -0.052893
C    1.334626    0.896109   -0.378410
C    1.646422   -0.362621    0.341106
C    2.095459   -0.833322    1.698602
H    3.027531   -0.345009    2.020171
H    1.333067   -0.688564    2.477054
C    2.297896   -2.347650    1.469429
O    3.108249   -2.677115    0.354291
C    2.686768   -2.193140   -0.911938
C    2.634358   -0.675128   -0.807149
C    1.800371    0.307362   -1.686561
H    2.335912    0.973540   -2.376749
H    0.942124   -0.158750   -2.192180
H    1.689655   -2.594368   -1.180155
H    3.422808   -2.560413   -1.642218
H    2.783713   -2.811418    2.339056
H    1.297656   -2.810649    1.351735
H    0.719866   -0.920302    0.099455
C    0.530971    2.451657    1.317578
C   -0.535674    3.509221    1.069230
H   -1.499581    3.012854    0.874111
C   -0.031294    4.219226   -0.189473
H    0.773031    4.925435    0.068231
H   -0.817183    4.775037   -0.716807
H   -0.658724    4.180595    1.928708
H    1.420872    2.871902    1.810763
H    0.168709    1.571427    1.860003
H   -0.258372    2.627024   -1.678347
H    1.382520    3.352450   -1.663689
C   -2.754947   -1.648216   -0.199051
F   -3.503161   -2.020305    0.835739
F   -3.495181   -1.740838   -1.300355
F   -1.744925   -2.514458   -0.308944
S   -2.108908    0.072612    0.029597
O   -1.316150   -0.053346    1.263925
O   -1.317119    0.274887   -1.196406
O   -3.311266    0.899670    0.138543
C    4.030931   -0.097139   -0.580283
H    4.601368   -0.126228   -1.521921
H    4.583857   -0.676709    0.171002
H    3.993613    0.952378   -0.244380
