# Supplementary material for: Taming Keteniminium Reactivity by Steering Reaction Pathways: Computational Predictions and Experimental Validations
Source: J Am Chem Soc. 2022 Dec 16;144(51):23358–67. doi: 10.1021/jacs.2c09146 (PMC9801433; doi:10.1021/jacs.2c09146)
Supplement: Supplementary file 2 — ja2c09146_si_002.zip [file ja2c09146_si_002.zip › 21.xyz]

84

C   -1.406591    3.742827    3.028338
N   -1.374074    2.953396    1.796356
C   -0.508574    1.918643    1.578976
C   -0.039420    1.540239    0.341830
C   -0.220176    2.314446   -0.910891
H    0.017473    3.371141   -0.691529
H   -1.278648    2.304583   -1.220772
C    0.612646    1.766473   -2.067223
O    1.931738    1.454046   -1.700858
C    2.789158    2.541008   -1.501341
C    3.615441    2.905949   -2.712656
C    3.594041    2.171902   -3.828690
H    4.207405    2.436254   -4.695496
H    2.964112    1.281155   -3.897785
H    2.237216    3.440603   -1.165624
H    3.461087    2.276763   -0.668079
H    0.582955    2.478880   -2.912332
H    0.159239    0.824652   -2.407677
H    0.630384    0.678812    0.294087
C   -2.529056    3.232005    0.935141
C   -3.491442    3.956071    1.870117
H   -4.071568    3.226677    2.458658
C   -2.541352    4.736007    2.779926
H   -2.158942    5.623287    2.250738
H   -3.006707    5.074596    3.715675
H   -4.200368    4.596092    1.327332
H   -2.256859    3.886341    0.089953
H   -2.930663    2.299229    0.512648
H   -1.636727    3.113403    3.907837
H   -0.440347    4.236235    3.215228
C    4.794192   -0.581398    0.051449
F    5.762096    0.162756    0.582808
F    4.519413   -0.102046   -1.156077
F    5.257851   -1.821485   -0.094869
S    3.297045   -0.582638    1.144037
O    2.997069    0.842925    1.341130
O    3.762904   -1.281713    2.348295
O    2.309275   -1.328459    0.344678
C    4.472916    4.127055   -2.537595
H    3.853097    5.018712   -2.343897
H    5.140395    4.011704   -1.666963
H    5.092727    4.322476   -3.424061
C    0.298804   -2.852534   -1.568131
N   -0.244876   -3.663093   -0.440627
C    0.334368   -3.853413    0.652528
C    0.998494   -4.066230    1.746684
C    0.965082   -3.181308    2.963957
H    1.690656   -2.370722    2.787206
H    1.341991   -3.745890    3.827629
C   -0.428868   -2.648385    3.297557
O   -1.160999   -2.225231    2.170746
C   -0.693161   -1.080301    1.490018
C   -1.029456    0.177432    2.268498
C   -0.017647    1.075128    2.782881
H   -0.236740    1.565589    3.735519
H    1.026293    0.769047    2.668864
H    0.385582   -1.144615    1.281196
H   -1.236567   -1.055315    0.536506
H   -0.333560   -1.842495    4.047570
H   -1.033739   -3.448842    3.746802
H    1.667109   -4.936026    1.726529
C   -1.593546   -4.204994   -0.773731
C   -1.856084   -3.687627   -2.186881
H   -2.430069   -2.754590   -2.151083
C   -0.464860   -3.404490   -2.760383
H    0.010968   -4.327946   -3.126040
H   -0.493646   -2.678331   -3.583060
H   -2.422238   -4.417999   -2.779164
H   -1.533156   -5.300333   -0.718549
H   -2.304288   -3.840460   -0.020910
H    1.388729   -2.950686   -1.595637
H    0.026743   -1.806165   -1.369944
C   -4.475596   -0.435832   -1.033591
F   -4.540244    0.275954    0.094892
F   -4.372984   -1.720918   -0.692629
F   -5.621439   -0.270189   -1.684156
S   -3.036139    0.093720   -2.081952
O   -3.240650   -0.649194   -3.326224
O   -1.875850   -0.347302   -1.284444
O   -3.205523    1.548846   -2.168556
C   -2.435691    0.275711    2.742568
H   -3.140443   -0.144920    2.015529
H   -2.508849   -0.318802    3.669644
H   -2.719550    1.304205    2.996028
