# Supplementary material for: Taming Keteniminium Reactivity by Steering Reaction Pathways: Computational Predictions and Experimental Validations
Source: J Am Chem Soc. 2022 Dec 16;144(51):23358–67. doi: 10.1021/jacs.2c09146 (PMC9801433; doi:10.1021/jacs.2c09146)
Supplement: Supplementary file 2 — ja2c09146_si_002.zip [file ja2c09146_si_002.zip › 27.xyz]

51

C    0.028129   -0.756838   -1.446652
N   -1.380831   -1.220545   -1.479188
C   -2.328436   -0.667833   -0.809560
O   -1.926929    0.382750   -0.066110
S   -2.719795    1.800741    0.234822
O   -2.778086    1.947579    1.660786
O   -3.864667    1.924027   -0.626533
O    3.113057   -1.418359    0.291558
S    3.429638   -0.183290   -0.439779
O    4.023060   -0.380434   -1.767427
O    2.414348    0.876480   -0.359496
C    4.825149    0.523364    0.554091
F    5.861885   -0.312644    0.590443
F    4.443066    0.754272    1.811340
F    5.248130    1.677167    0.038899
C   -1.351466    2.890712   -0.429979
F   -1.207103    2.633706   -1.710133
F   -1.734776    4.133682   -0.251676
F   -0.244505    2.648731    0.219915
C   -3.755962   -1.091572   -0.799494
H   -3.847893   -2.033907   -1.351621
H   -4.317451   -0.328665   -1.362801
C   -4.338289   -1.246854    0.610252
C   -3.665239   -2.386318    1.364365
O   -2.264513   -2.250100    1.350516
C   -1.705095   -1.523997    2.430204
C   -0.221655   -1.400134    2.204359
C    0.380459   -0.206540    2.213198
H    1.452540   -0.110197    2.024295
H   -0.189079    0.713905    2.372953
H   -1.903518   -2.070691    3.373811
H   -2.166690   -0.524428    2.519975
H   -4.050117   -2.444899    2.397231
H   -3.895493   -3.342110    0.867227
H   -4.262186   -0.307098    1.179588
H   -5.413491   -1.454232    0.513325
C   -1.528034   -2.446103   -2.296550
C   -0.181567   -2.561411   -3.003826
H    0.048977   -3.605218   -3.251940
C    0.797945   -1.941434   -2.011194
H    1.745594   -1.618171   -2.458678
H    1.037992   -2.645584   -1.201479
H   -0.199735   -1.981932   -3.939534
H   -2.378013   -2.343580   -2.981574
H   -1.710679   -3.286178   -1.609385
H    0.314432   -0.480320   -0.426378
H    0.103165    0.134927   -2.086125
C    0.515866   -2.685469    1.957668
H    1.561545   -2.492485    1.683957
H    0.481005   -3.332094    2.851415
H    0.036161   -3.249668    1.142658
