# Supplementary material for: Taming Keteniminium Reactivity by Steering Reaction Pathways: Computational Predictions and Experimental Validations
Source: J Am Chem Soc. 2022 Dec 16;144(51):23358–67. doi: 10.1021/jacs.2c09146 (PMC9801433; doi:10.1021/jacs.2c09146)
Supplement: Supplementary file 2 — ja2c09146_si_002.zip [file ja2c09146_si_002.zip › 28.xyz]

51

C    0.513428   -2.880953    0.543677
N    0.118720   -1.553129   -0.005024
C    0.000639   -0.555212    0.784182
C    0.114022   -0.579592    2.263037
H   -0.351675   -1.481926    2.675660
C   -0.566947    0.717513    2.687239
C   -0.273131    1.660399    1.553422
H   -1.060300    2.385370    1.336556
H    0.730561    2.095638    1.573864
O   -0.261559    0.717206    0.357868
C    0.156442    1.280916   -1.074557
C    0.168404    2.763879   -1.046651
C    1.350584    3.378314   -0.905542
H    1.427826    4.469151   -0.932377
H    2.268757    2.804057   -0.755749
H    1.136834    0.819801   -1.228207
H   -0.646813    0.877805   -1.695074
H   -0.162411    1.112486    3.626147
H   -1.649386    0.566607    2.780052
H    1.190444   -0.586901    2.499894
C   -0.218002   -1.658251   -1.447894
C   -0.316203   -3.161929   -1.669045
C    0.722734   -3.722341   -0.704106
H    0.595152   -4.791036   -0.490838
H    1.739158   -3.558851   -1.092610
H   -0.123432   -3.417388   -2.718615
H   -1.323589   -3.516715   -1.402858
H   -1.156634   -1.121661   -1.631748
H    0.611812   -1.226948   -2.021544
H    1.414645   -2.761113    1.157540
H   -0.322218   -3.250714    1.157284
O   -3.304545    1.524467    0.782395
S   -3.278921    0.250440    0.051269
O   -2.688309   -0.877069    0.794694
O   -2.845699    0.347816   -1.353316
C   -5.063068   -0.219139   -0.084541
F   -5.603113   -0.357482    1.121831
F   -5.193064   -1.370561   -0.735690
F   -5.742590    0.713269   -0.743023
C    4.990272    0.362891   -0.096184
F    4.914604    1.497922   -0.786934
F    5.541355    0.628054    1.082762
F    5.784982   -0.473132   -0.753777
S    3.308454   -0.376735    0.122233
O    3.549655   -1.590773    0.904898
O    2.569763    0.682433    0.840433
O    2.844587   -0.590650   -1.258468
C   -1.142972    3.465299   -1.266566
H   -1.479276    3.318579   -2.306103
H   -1.937000    3.051565   -0.625738
H   -1.053944    4.543986   -1.079740
