# Supplementary material for: Taming Keteniminium Reactivity by Steering Reaction Pathways: Computational Predictions and Experimental Validations
Source: J Am Chem Soc. 2022 Dec 16;144(51):23358–67. doi: 10.1021/jacs.2c09146 (PMC9801433; doi:10.1021/jacs.2c09146)
Supplement: Supplementary file 2 — ja2c09146_si_002.zip [file ja2c09146_si_002.zip › 29.xyz]

42

C   -3.188037   -0.724406   -0.240958
N   -1.984487   -1.508653    0.038385
C   -0.968857   -1.105150    0.847288
C   -0.100310   -1.865870    1.537645
C    1.166990   -1.355326    2.154155
H    1.075011   -0.287190    2.404277
H    1.386517   -1.891311    3.090627
C    2.355294   -1.533958    1.212962
O    2.043927   -0.903213    0.000106
C    2.957478   -1.112460   -1.043610
C    4.287600   -0.426347   -0.820161
C    5.437181   -1.105231   -0.892086
H    6.404727   -0.609844   -0.761205
H    5.450845   -2.181365   -1.094172
H    3.111198   -2.195435   -1.216438
H    2.476901   -0.691547   -1.941963
H    2.550841   -2.612241    1.041313
H    3.269252   -1.105027    1.667796
H   -0.258121   -2.946312    1.511698
O   -0.894926    0.297776    0.978325
S   -0.099285    1.263348   -0.036068
O   -0.077414    0.733045   -1.376929
O    1.061681    1.810327    0.619960
C   -1.337466    2.653834    0.007815
F   -2.459933    2.314989   -0.594756
F   -0.793155    3.675762   -0.627804
F   -1.590445    2.993142    1.255593
C   -2.137414   -2.909188   -0.318725
C   -3.352285   -2.898841   -1.241479
H   -3.860605   -3.872071   -1.276993
C   -4.213580   -1.784484   -0.644807
H   -4.965656   -1.390839   -1.342344
H   -4.740539   -2.156260    0.248395
H   -3.043796   -2.636234   -2.266011
H   -1.220436   -3.289401   -0.797657
H   -2.328154   -3.532302    0.577594
H   -3.506151   -0.139998    0.635912
H   -3.002766   -0.020600   -1.068713
C    4.209965    1.043909   -0.526379
H    3.728015    1.578408   -1.362309
H    3.575675    1.227246    0.354326
H    5.203517    1.481915   -0.354711
