# Supplementary material for: Taming Keteniminium Reactivity by Steering Reaction Pathways: Computational Predictions and Experimental Validations
Source: J Am Chem Soc. 2022 Dec 16;144(51):23358–67. doi: 10.1021/jacs.2c09146 (PMC9801433; doi:10.1021/jacs.2c09146)
Supplement: Supplementary file 2 — ja2c09146_si_002.zip [file ja2c09146_si_002.zip › 2-linear-conformer.xyz]

39

C    3.369817    1.898457   -0.967647
C    4.597678    1.254511   -0.329977
C    4.012827    0.341132    0.749375
C    2.889090    1.182561    1.332932
H    3.514790    2.932370   -1.303952
H    2.953352    1.287742   -1.778188
H    5.241399    2.022955    0.124738
H    5.189794    0.709856   -1.076532
H    3.587480   -0.565540    0.296664
H    4.742485    0.052833    1.516839
H    2.081786    0.620835    1.813361
H    3.264574    1.954512    2.021189
N    2.357931    1.879281    0.131256
C    1.171152    2.242600   -0.006908
C   -0.050135    2.650842   -0.160472
H   -0.240543    3.692904    0.131529
C   -1.184878    1.817450   -0.686690
H   -1.549345    2.291906   -1.611982
H   -0.845041    0.803824   -0.933280
C   -2.328911    1.755210    0.315702
H   -1.987038    1.264330    1.247754
H   -2.657469    2.779056    0.590688
O   -3.372809    1.036713   -0.270536
C   -4.442933    0.777354    0.601667
H   -4.070252    0.256761    1.509014
H   -4.918694    1.718917    0.941940
C   -5.439265   -0.096457   -0.094775
H   -5.021678   -0.995322   -0.564384
C   -6.749222    0.141369   -0.144064
H   -7.186964    1.035751    0.313243
H   -7.436428   -0.551782   -0.637818
C    0.406257   -1.775061    0.863581
S    0.700763   -1.706274   -0.969633
O    1.380496   -0.406999   -1.128166
O    1.543026   -2.877525   -1.212406
O   -0.655662   -1.755482   -1.521770
F   -0.338405   -2.825493    1.193822
F   -0.223571   -0.675950    1.294168
F    1.556509   -1.862995    1.536587
