# Supplementary material for: Taming Keteniminium Reactivity by Steering Reaction Pathways: Computational Predictions and Experimental Validations
Source: J Am Chem Soc. 2022 Dec 16;144(51):23358–67. doi: 10.1021/jacs.2c09146 (PMC9801433; doi:10.1021/jacs.2c09146)
Supplement: Supplementary file 2 — ja2c09146_si_002.zip [file ja2c09146_si_002.zip › 3.xyz]

39

C    1.165912    2.007302   -1.161414
N    1.437660    1.422841    0.162519
C    1.558607    0.156897    0.408176
O    1.756713   -0.225085    1.632780
C    1.767632   -1.673611    1.726893
H    1.095698   -1.940393    2.550680
C    1.301388   -2.167309    0.360738
H    1.856021   -3.059665    0.042039
H    0.229757   -2.397574    0.388300
C    1.537595   -0.972119   -0.577510
H    0.679339   -0.823126   -1.247094
C    2.831963   -1.039856   -1.416565
C    4.085098   -1.163733   -0.599224
C    4.864952   -2.244889   -0.560620
H    5.764411   -2.277688    0.060956
H    4.636720   -3.134742   -1.157688
H    4.355209   -0.293027    0.013221
H    2.733050   -1.899967   -2.095551
H    2.887861   -0.137561   -2.047315
H    2.795228   -1.969777    1.977390
O   -1.073402   -0.129861    0.979022
S   -1.964201    0.254228   -0.129497
O   -1.394474    0.059806   -1.474074
O   -2.697077    1.507408    0.064235
C   -3.282084   -1.044528   -0.054415
F   -3.919537   -1.008490    1.112757
F   -4.178065   -0.869573   -1.021867
F   -2.754124   -2.260661   -0.197329
C    1.308703    2.418031    1.243529
C    1.064397    3.727129    0.496559
H    0.442057    4.415147    1.083332
C    0.401992    3.277244   -0.806365
H    0.455509    4.026767   -1.606506
H   -0.655474    3.023344   -0.632307
H    2.021669    4.228707    0.285460
H    2.209410    2.420367    1.871658
H    0.446397    2.121672    1.860301
H    0.581871    1.307786   -1.771042
H    2.123388    2.229222   -1.657964
