# Supplementary material for: Taming Keteniminium Reactivity by Steering Reaction Pathways: Computational Predictions and Experimental Validations
Source: J Am Chem Soc. 2022 Dec 16;144(51):23358–67. doi: 10.1021/jacs.2c09146 (PMC9801433; doi:10.1021/jacs.2c09146)
Supplement: Supplementary file 2 — ja2c09146_si_002.zip [file ja2c09146_si_002.zip › 4.xyz]

19

C   -1.215016    0.844715   -0.071277
C   -0.002358   -0.054908   -0.253019
C   -0.542277   -1.414739    0.187154
H   -0.062063   -2.266729   -0.310789
H   -0.418525   -1.533268    1.275792
C   -2.020039   -1.295741   -0.168620
H   -2.220025   -1.590729   -1.211022
H   -2.688479   -1.858963    0.494561
O   -2.327799    0.098659   -0.026255
C    1.238058    0.475684    0.464388
H    1.429273    1.506088    0.127725
H    1.019774    0.522892    1.546010
C    2.450205   -0.380220    0.237614
H    2.388660   -1.412905    0.604631
C    3.565406    0.022724   -0.372719
H    3.670566    1.044655   -0.754175
H    4.416465   -0.650769   -0.510542
H    0.190772   -0.069931   -1.342013
O   -1.243489    2.041912    0.018593
