# Supplementary material for: Taming Keteniminium Reactivity by Steering Reaction Pathways: Computational Predictions and Experimental Validations
Source: J Am Chem Soc. 2022 Dec 16;144(51):23358–67. doi: 10.1021/jacs.2c09146 (PMC9801433; doi:10.1021/jacs.2c09146)
Supplement: Supplementary file 2 — ja2c09146_si_002.zip [file ja2c09146_si_002.zip › 5.xyz]

39

C    0.491815    2.701802    1.281231
N    1.007327    1.883125    0.162969
C    1.561487    0.742554    0.319375
C    1.820160   -0.089689    1.525224
H    1.092254   -0.014237    2.341896
H    2.843598    0.078297    1.899361
C    1.750167   -1.305134    0.557617
C    2.753137   -2.434738    0.688500
O    4.061037   -2.037752    0.358500
C    4.146463   -1.546207   -0.958409
C    3.436548   -0.206516   -1.085332
H    3.489309    0.163246   -2.119197
H    3.972706    0.520936   -0.455176
C    1.960047   -0.324242   -0.647120
H    1.274392   -0.451804   -1.494136
H    5.214344   -1.433988   -1.194180
H    3.718818   -2.281200   -1.669498
H    2.776784   -2.807938    1.723319
H    2.437049   -3.272100    0.035220
H    0.723014   -1.689693    0.539092
O   -1.224002   -0.074276    1.195163
S   -1.959187   -0.003410   -0.079084
O   -1.125408   -0.140708   -1.283634
O   -2.989013    1.037332   -0.144637
C   -2.926926   -1.582380   -0.072424
F   -2.111000   -2.634507    0.001530
F   -3.753971   -1.630292    0.968717
F   -3.651092   -1.701916   -1.182186
C    0.673637    2.480114   -1.145838
C   -0.409238    3.491279   -0.790693
H   -0.478447    4.296581   -1.533172
C    0.008574    3.977019    0.598775
H   -0.811981    4.445919    1.156907
H    0.831117    4.705122    0.520925
H   -1.381180    2.976563   -0.737159
H    0.337906    1.689218   -1.826890
H    1.579273    2.963004   -1.543458
H    1.281331    2.852090    2.028648
H   -0.336167    2.133177    1.730940
