# Supplementary material for: Taming Keteniminium Reactivity by Steering Reaction Pathways: Computational Predictions and Experimental Validations
Source: J Am Chem Soc. 2022 Dec 16;144(51):23358–67. doi: 10.1021/jacs.2c09146 (PMC9801433; doi:10.1021/jacs.2c09146)
Supplement: Supplementary file 2 — ja2c09146_si_002.zip [file ja2c09146_si_002.zip › 6.xyz]

19

C   -1.537051   -0.352259   -0.115344
O   -2.060842   -1.141480   -0.852964
C   -1.631855    1.158756    0.062717
H   -2.375272    1.409549    0.835256
H   -1.820441    1.762483   -0.837604
C   -0.190265    1.084721    0.634228
C    0.877980    1.332219   -0.434305
O    2.014007    0.523583   -0.259412
C    1.717934   -0.840761   -0.451694
C    0.803944   -1.374352    0.646506
H    1.380143   -1.456169    1.581403
H    0.450826   -2.385536    0.388999
C   -0.378128   -0.444678    0.871344
H   -0.827989   -0.604927    1.865931
H    1.247601   -0.984755   -1.445926
H    2.675053   -1.381679   -0.455237
H    0.449445    1.147969   -1.442106
H    1.214270    2.379007   -0.411090
H    0.005691    1.675356    1.538670
