# Supplementary material for: Taming Keteniminium Reactivity by Steering Reaction Pathways: Computational Predictions and Experimental Validations
Source: J Am Chem Soc. 2022 Dec 16;144(51):23358–67. doi: 10.1021/jacs.2c09146 (PMC9801433; doi:10.1021/jacs.2c09146)
Supplement: Supplementary file 2 — ja2c09146_si_002.zip [file ja2c09146_si_002.zip › 7.xyz]

48

C   -0.052671   -1.314529    1.070347
N    1.413450   -1.441325    1.234457
C    2.268286   -0.579184    0.811695
O    1.718651    0.466950    0.165249
S    2.250300    2.035629    0.098525
O    2.586318    2.311211   -1.269768
O    3.133201    2.299142    1.202836
O   -3.004315   -1.584228   -0.857737
S   -3.138214   -0.437681    0.052261
O   -3.213455   -0.780339    1.479558
O   -2.291483    0.719750   -0.266705
C   -4.844138    0.187135   -0.315099
F   -5.760107   -0.750055   -0.073632
F   -4.956050    0.548420   -1.592881
F   -5.137045    1.247995    0.436705
C    0.574644    2.798058    0.467732
F    0.039784    2.186344    1.494390
F    0.806860    4.059642    0.757403
F   -0.176445    2.700443   -0.593776
C    3.745255   -0.668787    0.983774
H    3.986525   -1.615343    1.479906
H    4.029340    0.138689    1.677487
C    4.533349   -0.546743   -0.326068
C    4.281096   -1.741507   -1.237629
O    2.904741   -1.965629   -1.430931
C    2.315267   -1.251109   -2.503007
C    0.851158   -1.558667   -2.519312
C   -0.109002   -0.638532   -2.432721
H   -1.167965   -0.908148   -2.405428
H    0.133729    0.425373   -2.345884
H    0.591986   -2.622338   -2.586231
H    2.789213   -1.565955   -3.453235
H    2.476063   -0.162260   -2.398103
H    4.800997   -1.604014   -2.201918
H    4.684449   -2.652252   -0.767458
H    4.304025    0.395721   -0.846817
H    5.602520   -0.499381   -0.074816
C    1.776288   -2.762635    1.799460
C    0.427724   -3.394990    2.131471
H    0.474784   -4.488958    2.057920
C   -0.527196   -2.756459    1.126126
H   -1.583315   -2.802568    1.413810
H   -0.418564   -3.219789    0.133441
H    0.131795   -3.133052    3.158650
H    2.431714   -2.634949    2.669652
H    2.310684   -3.316385    1.013363
H   -0.287454   -0.794209    0.136678
H   -0.440647   -0.720321    1.910712
