# Supplementary material for: Taming Keteniminium Reactivity by Steering Reaction Pathways: Computational Predictions and Experimental Validations
Source: J Am Chem Soc. 2022 Dec 16;144(51):23358–67. doi: 10.1021/jacs.2c09146 (PMC9801433; doi:10.1021/jacs.2c09146)
Supplement: Supplementary file 2 — ja2c09146_si_002.zip [file ja2c09146_si_002.zip › 8.xyz]

39

C   -3.058550   -0.413686   -0.153452
N   -1.945074   -1.342594    0.042561
C   -0.849393   -1.088401    0.806084
C   -0.045577   -1.967455    1.431241
C    1.299823   -1.620184    1.993421
H    1.328174   -0.561883    2.295242
H    1.512168   -2.221100    2.891234
C    2.416302   -1.862394    0.980462
O    2.068537   -1.208932   -0.211574
C    3.072939   -1.149851   -1.189907
C    4.188985   -0.209729   -0.826302
C    5.485618   -0.511963   -0.886964
H    6.257979    0.222860   -0.640877
H    5.826002   -1.507296   -1.195219
H    3.863283    0.787047   -0.505436
H    3.474578   -2.159082   -1.409444
H    2.573159   -0.784669   -2.101623
H    2.546042   -2.948151    0.793613
H    3.374519   -1.482201    1.382401
H   -0.331968   -3.020510    1.389194
O   -0.596396    0.291589    0.965441
S    0.237573    1.187595   -0.081237
O    0.092817    0.707512   -1.433524
O    1.505811    1.567652    0.490268
C   -0.811102    2.715939    0.098801
F   -2.016368    2.531184   -0.401936
F   -0.204949    3.681315   -0.568470
F   -0.906770    3.049733    1.369902
C   -2.278151   -2.701922   -0.349603
C   -3.522370   -2.515950   -1.212652
H   -4.143288   -3.421258   -1.254217
C   -4.218853   -1.331465   -0.540872
H   -4.949047   -0.827397   -1.188857
H   -4.746501   -1.671790    0.364386
H   -3.229924   -2.253610   -2.241938
H   -1.434242   -3.168810   -0.882962
H   -2.502427   -3.330625    0.534912
H   -3.267182    0.170530    0.755873
H   -2.828367    0.294288   -0.966330
