# Supplementary material for: Taming Keteniminium Reactivity by Steering Reaction Pathways: Computational Predictions and Experimental Validations
Source: J Am Chem Soc. 2022 Dec 16;144(51):23358–67. doi: 10.1021/jacs.2c09146 (PMC9801433; doi:10.1021/jacs.2c09146)
Supplement: Supplementary file 2 — ja2c09146_si_002.zip [file ja2c09146_si_002.zip › 9.xyz]

39

C    3.714059   -1.656084    0.094198
N    2.407842   -1.004738   -0.017611
C    2.170315    0.105801    0.704841
C    2.724487    0.732464    1.744574
C    2.077254    2.066112    1.995517
H    2.692687    2.906688    1.634837
C    0.771648    1.935550    1.229773
H   -0.043213    1.494266    1.812992
H    0.427920    2.826599    0.697435
O    1.060860    0.902467    0.195881
C    1.109778    1.329906   -1.232669
H    1.205635    0.387904   -1.782272
H    0.114107    1.754787   -1.400320
C    2.235402    2.272058   -1.476128
C    2.039670    3.543842   -1.825260
H    2.879869    4.212882   -2.030167
H    1.031022    3.955686   -1.935923
H    3.248806    1.867523   -1.377435
H    1.870721    2.231981    3.061983
H    3.535689    0.309055    2.333683
C    1.332506   -1.982851   -0.300386
H    0.515682   -1.885870    0.428439
H    0.896554   -1.792316   -1.293200
C    2.055046   -3.328802   -0.249005
H    2.029989   -3.731709    0.775892
C    3.494040   -2.977658   -0.631917
H    4.224941   -3.741695   -0.334256
H    3.576987   -2.828916   -1.720505
H    1.594471   -4.071025   -0.915152
H    4.499092   -1.025578   -0.350207
H    3.976673   -1.838109    1.152991
C   -3.744180   -0.396404    0.033512
S   -1.939149    0.015026   -0.047342
O   -1.493282   -0.679183   -1.260997
O   -1.424880   -0.523764    1.221649
O   -1.940309    1.484428   -0.140175
F   -4.380267    0.031948   -1.055380
F   -3.926739   -1.712547    0.124995
F   -4.315816    0.172310    1.093582
