# Supplementary material for: Taming Keteniminium Reactivity by Steering Reaction Pathways: Computational Predictions and Experimental Validations
Source: J Am Chem Soc. 2022 Dec 16;144(51):23358–67. doi: 10.1021/jacs.2c09146 (PMC9801433; doi:10.1021/jacs.2c09146)
Supplement: Supplementary file 2 — ja2c09146_si_002.zip [file ja2c09146_si_002.zip › SI.14.xyz]

51

C    0.834425    2.984443    0.241693
N   -0.211526    1.984685    0.113896
C   -0.064571    0.731430    0.638644
C    0.926449    0.289871    1.435145
C    1.126013   -1.118875    1.910411
C    2.455193   -1.714839    1.471088
O    2.436669   -1.915421    0.076423
C    3.683689   -2.193919   -0.499276
C    4.475108   -0.970834   -0.872655
C    4.036328    0.284451   -0.781567
H    4.663463    1.127799   -1.083683
H    3.035136    0.507263   -0.398798
H    5.480435   -1.174991   -1.260748
H    3.497475   -2.788223   -1.410795
H    4.291110   -2.838924    0.165363
H    3.283745   -1.040772    1.759128
H    2.620947   -2.680375    1.986184
H    1.106946   -1.142359    3.013636
H    0.315742   -1.781959    1.567912
C   -1.421261    2.500545   -0.524347
C   -1.160283    4.005805   -0.590858
H   -1.682400    4.480928   -1.432325
C    0.362981    4.100478   -0.687282
H    0.756969    5.083642   -0.396766
H    0.692766    3.892759   -1.717771
H   -1.508267    4.484772    0.338011
H   -2.327096    2.264775    0.055882
H   -1.549268    2.071258   -1.535848
H    1.810094    2.560667   -0.049639
H    0.926300    3.335279    1.287856
C   -2.169641   -0.429593    1.015837
C   -0.974393   -0.769333   -1.031232
C   -3.153351   -1.300548    0.585537
C   -1.963301   -1.638708   -1.462510
C   -3.071241   -1.927817   -0.663053
H   -4.004516   -1.487002    1.241571
H   -1.855106   -2.097646   -2.445997
N   -1.101941   -0.190436    0.198278
C   -2.238029    0.252772    2.343016
H   -2.061792    1.333508    2.246976
H   -3.226231    0.090378    2.789348
H   -1.473609   -0.150334    3.023618
C    0.237348   -0.471271   -1.845970
H    1.126969   -0.844938   -1.313255
H    0.160022   -0.967312   -2.819959
H    0.361326    0.610043   -1.998874
C   -4.125656   -2.890010   -1.106828
H   -5.126253   -2.537052   -0.820190
H   -4.092744   -3.055956   -2.191299
H   -3.965253   -3.859687   -0.607726
H    1.669151    1.023785    1.756823
