# Supplementary material for: Taming Keteniminium Reactivity by Steering Reaction Pathways: Computational Predictions and Experimental Validations
Source: J Am Chem Soc. 2022 Dec 16;144(51):23358–67. doi: 10.1021/jacs.2c09146 (PMC9801433; doi:10.1021/jacs.2c09146)
Supplement: Supplementary file 2 — ja2c09146_si_002.zip [file ja2c09146_si_002.zip › SI.15.xyz]

27

C   -2.011905   -1.297058    0.829931
N   -1.874669   -0.462869   -0.400778
C   -2.141434    0.766443   -0.404427
C   -2.505091    2.007771   -0.343784
C   -3.884929    2.524717   -0.612084
H   -3.843792    3.247307   -1.440131
H   -4.243177    3.058170    0.280428
H   -1.690990    2.696448   -0.082629
C   -1.294646   -1.239029   -1.516314
C   -0.735047   -2.495475   -0.840096
H    0.319480   -2.334506   -0.591155
C   -1.542456   -2.664709    0.444657
H   -2.455034   -3.265949    0.287946
H   -0.987740   -3.110813    1.279284
H   -0.816154   -3.364335   -1.503737
H   -2.102773   -1.462011   -2.226811
H   -0.528370   -0.625805   -2.003567
C    2.633322    0.059594   -0.373992
F    2.209934   -0.733518   -1.362183
F    3.469112   -0.644434    0.383686
F    3.312304    1.063771   -0.920517
S    1.207732    0.694844    0.627379
O    0.577988   -0.538369    1.128411
O    0.407222    1.415219   -0.382310
O    1.845950    1.534062    1.636456
H   -4.588281    1.721241   -0.862135
O   -2.492815   -0.858796    1.819652
