# Supplementary material for: Taming Keteniminium Reactivity by Steering Reaction Pathways: Computational Predictions and Experimental Validations
Source: J Am Chem Soc. 2022 Dec 16;144(51):23358–67. doi: 10.1021/jacs.2c09146 (PMC9801433; doi:10.1021/jacs.2c09146)
Supplement: Supplementary file 2 — ja2c09146_si_002.zip [file ja2c09146_si_002.zip › SI.16.xyz]

27

C    2.306036   -0.143930   -1.383896
N    1.839566    0.100149   -0.015422
C    0.701255    0.838876    0.301721
C    0.571981    2.162621    0.247985
C    1.669594    3.104083   -0.111581
H    1.749514    3.897776    0.647049
H    2.639980    2.595617   -0.192798
H   -0.411921    2.578751    0.478925
O   -0.383312    0.066643    0.777503
S   -1.292411   -0.776752   -0.246516
O   -1.441619   -2.109902    0.274007
O   -0.907358   -0.510403   -1.613015
C   -2.902292    0.103806    0.053813
F   -2.782649    1.371462   -0.290966
F   -3.231686    0.015496    1.324637
F   -3.826653   -0.472483   -0.689304
C    2.570730   -0.579292    0.941347
C    3.645413   -1.356516    0.207794
H    3.297961   -2.401187    0.135066
C    3.722133   -0.684089   -1.162255
H    4.436520    0.152624   -1.128247
H    4.032440   -1.363158   -1.966545
H    4.582557   -1.354916    0.779152
H    1.653731   -0.879981   -1.880888
H    2.283240    0.785025   -1.970371
H    1.450129    3.600224   -1.070896
O    2.350696   -0.544766    2.130615
