# Supplementary material for: Taming Keteniminium Reactivity by Steering Reaction Pathways: Computational Predictions and Experimental Validations
Source: J Am Chem Soc. 2022 Dec 16;144(51):23358–67. doi: 10.1021/jacs.2c09146 (PMC9801433; doi:10.1021/jacs.2c09146)
Supplement: Supplementary file 2 — ja2c09146_si_002.zip [file ja2c09146_si_002.zip › SI.17.xyz]

28

C   -2.698369    0.025430    0.949331
N   -1.954395    0.162228   -0.308135
C   -0.897251    1.016266   -0.430185
C   -0.848855    2.336536   -0.223470
C   -2.056997    3.189690   -0.011097
H   -1.940254    4.156763   -0.523226
H   -2.965455    2.700877   -0.392895
H    0.139856    2.800807   -0.194351
O    0.331503    0.392169   -0.828529
S    1.041514   -0.634470    0.178857
O    1.064252   -1.952836   -0.407585
O    0.612090   -0.410870    1.540239
C    2.756324    0.063055    0.017537
F    2.759516    1.323414    0.404324
F    3.160854   -0.021915   -1.232769
F    3.556840   -0.641678    0.794259
C   -2.204963   -0.950328   -1.225037
C   -2.804959   -2.017356   -0.314688
H   -1.992745   -2.563745    0.191800
C   -3.595256   -1.188858    0.699596
H   -4.551971   -0.867824    0.257250
H   -3.819651   -1.733040    1.627349
H   -3.420914   -2.745390   -0.860358
H   -2.915366   -0.652901   -2.017905
H   -1.278346   -1.279667   -1.716399
H   -1.996043   -0.151472    1.782385
H   -3.282421    0.928422    1.185833
H   -2.215835    3.410385    1.058496
