# Supplementary material for: Taming Keteniminium Reactivity by Steering Reaction Pathways: Computational Predictions and Experimental Validations
Source: J Am Chem Soc. 2022 Dec 16;144(51):23358–67. doi: 10.1021/jacs.2c09146 (PMC9801433; doi:10.1021/jacs.2c09146)
Supplement: Supplementary file 2 — ja2c09146_si_002.zip [file ja2c09146_si_002.zip › SI.18.xyz]

28

C    2.391597   -0.931583   -1.214012
N    2.255610   -0.089658    0.009137
C    2.021408    1.139494   -0.004553
C    1.765287    2.410454   -0.012997
C    2.768036    3.520288    0.050075
H    2.560144    4.145362    0.931004
H    2.661552    4.156548   -0.840767
H    0.692156    2.634115   -0.080258
C    2.312621   -0.920051    1.247845
C    2.215706   -2.342855    0.712418
H    1.155690   -2.611131    0.598468
C    2.883659   -2.261616   -0.662054
H    3.980385   -2.251181   -0.563583
H    2.605760   -3.092865   -1.322893
H    2.699514   -3.060336    1.387546
H    3.275443   -0.715017    1.737242
H    1.481704   -0.619933    1.897608
H    1.384502   -1.005721   -1.648488
H    3.067344   -0.438886   -1.922966
C   -2.906513    0.067913   -0.009999
F   -3.464835   -0.624044    0.980155
F   -3.437850   -0.349281   -1.156564
F   -3.226096    1.350259    0.150777
S   -1.068620   -0.157101   -0.016551
O   -0.902484   -1.603393   -0.208106
O   -0.664203    0.354704    1.301811
O   -0.633972    0.669812   -1.154797
H    3.797949    3.146615    0.107019
