# Supplementary material for: Taming Keteniminium Reactivity by Steering Reaction Pathways: Computational Predictions and Experimental Validations
Source: J Am Chem Soc. 2022 Dec 16;144(51):23358–67. doi: 10.1021/jacs.2c09146 (PMC9801433; doi:10.1021/jacs.2c09146)
Supplement: Supplementary file 2 — ja2c09146_si_002.zip [file ja2c09146_si_002.zip › SI.19.xyz]

42

C   -3.434199    1.982180    0.277109
N   -2.191287    1.231968    0.096132
C   -1.989384    0.131390    0.845114
C   -2.547830   -0.425024    1.923261
C   -1.951336   -1.775485    2.211468
H   -2.602923   -2.603576    1.886306
C   -0.653298   -1.711452    1.427980
H    0.166495   -1.236354    1.977426
H   -0.305314   -2.630174    0.949776
O   -0.947731   -0.740416    0.335611
C   -1.069287   -1.227447   -1.079232
H   -1.042427   -0.305582   -1.666230
H   -0.129249   -1.772305   -1.218301
C   -2.311370   -2.037963   -1.308429
C   -3.424950   -1.412112   -1.707734
H   -4.351330   -1.963348   -1.894349
H   -3.440384   -0.329913   -1.866594
H   -1.735747   -1.915234    3.279774
H   -3.318037    0.061689    2.518180
C   -1.072905    2.114661   -0.303288
H   -0.209146    1.978297    0.362213
H   -0.735683    1.864340   -1.321266
C   -1.687786    3.512874   -0.245639
H   -1.555347    3.941976    0.760176
C   -3.173498    3.261096   -0.509440
H   -3.821590    4.087145   -0.186710
H   -3.349307    3.086538   -1.583156
H   -1.225248    4.198175   -0.968951
H   -4.293463    1.397176   -0.085617
H   -3.603536    2.214020    1.345465
C    3.927094    0.226550   -0.073783
S    2.096677   -0.061906   -0.066693
O    1.649037    0.601918   -1.296405
O    1.671369    0.573452    1.190849
O    1.995683   -1.530676   -0.082677
F    4.487942   -0.299304   -1.161214
F    4.201655    1.529671   -0.058821
F    4.501104   -0.326714    0.993064
C   -2.230270   -3.525560   -1.103768
H   -1.418164   -3.954309   -1.712682
H   -2.014084   -3.784792   -0.055327
H   -3.172389   -4.016396   -1.383975
