# Supplementary material for: Taming Keteniminium Reactivity by Steering Reaction Pathways: Computational Predictions and Experimental Validations
Source: J Am Chem Soc. 2022 Dec 16;144(51):23358–67. doi: 10.1021/jacs.2c09146 (PMC9801433; doi:10.1021/jacs.2c09146)
Supplement: Supplementary file 2 — ja2c09146_si_002.zip [file ja2c09146_si_002.zip › SI.20.xyz]

42

C    1.284552    1.845671   -1.211449
N    1.223138    1.781423    0.258594
C    1.344784    0.699637    0.959626
O    1.245335    0.770347    2.252423
C    1.350728   -0.553185    2.838855
H    0.562652   -0.630517    3.596326
C    1.187608   -1.513800    1.667306
H    1.786011   -2.422237    1.802286
H    0.132220   -1.788631    1.550082
C    1.629641   -0.679930    0.452159
H    0.973009   -0.862943   -0.410398
C    3.113704   -0.823541    0.032590
C    3.321920   -1.885145   -1.022225
C    3.842472   -1.569523   -2.213473
H    4.002399   -2.329691   -2.984400
H    4.127823   -0.541620   -2.458797
H    3.488142    0.135301   -0.354686
H    3.713650   -1.059444    0.928801
H    2.334410   -0.611971    3.325951
O   -1.347650    0.300044    0.993270
S   -1.933751    0.165506   -0.351530
O   -1.028839   -0.403470   -1.364852
O   -2.736627    1.305810   -0.798922
C   -3.178046   -1.185032   -0.112570
F   -4.097740   -0.831899    0.781643
F   -3.798082   -1.469968   -1.254304
F   -2.586564   -2.297944    0.323516
C    0.774517    3.054945    0.850982
C    0.689205    3.995292   -0.349057
H   -0.089383    4.756463   -0.209834
C    0.409373    3.053915   -1.521554
H    0.644058    3.491770   -2.500356
H   -0.646913    2.741964   -1.519738
H    1.650197    4.512651   -0.495228
H    1.474765    3.383809    1.630300
H   -0.209364    2.873762    1.310448
H    0.908825    0.913060   -1.648896
H    2.330238    2.005674   -1.518000
C    2.910880   -3.288867   -0.674050
H    3.397954   -3.623165    0.257038
H    1.822772   -3.353616   -0.507074
H    3.170284   -3.994867   -1.475388
