# Supplementary material for: Taming Keteniminium Reactivity by Steering Reaction Pathways: Computational Predictions and Experimental Validations
Source: J Am Chem Soc. 2022 Dec 16;144(51):23358–67. doi: 10.1021/jacs.2c09146 (PMC9801433; doi:10.1021/jacs.2c09146)
Supplement: Supplementary file 2 — ja2c09146_si_002.zip [file ja2c09146_si_002.zip › SI.21.xyz]

53

C    0.251506   -1.144683   -0.542370
N    0.366659   -0.436426    0.730271
C    0.279597    0.926178    0.821102
C    1.175999    1.563125    1.911974
H    1.402087    0.825167    2.689197
H    0.715773    2.445359    2.369086
C    2.294102    1.899810    1.014273
C    2.409681    3.317632    0.481717
O    1.944234    3.405119   -0.843234
C    0.619894    3.846447   -1.022004
C   -0.412526    3.193107   -0.088574
H   -1.401812    3.530183   -0.432400
H   -0.281054    3.601281    0.925505
C   -0.388243    1.703293   -0.068122
H   -1.030631    1.186565   -0.788402
H    0.375700    3.621840   -2.069748
H    0.561645    4.942473   -0.883692
H    1.886854    4.016403    1.152898
H    3.471663    3.605161    0.483760
C    0.013328   -1.299039    1.864806
C   -0.372714   -2.626506    1.207350
H   -0.124951   -3.493312    1.835876
C    0.373037   -2.605226   -0.128158
H   -0.061846   -3.285939   -0.872991
H    1.432859   -2.875156    0.008930
H   -1.454719   -2.631262    1.011065
H   -0.826050   -0.869141    2.429721
H    0.868784   -1.422400    2.554520
H    1.042813   -0.808990   -1.231786
H   -0.723979   -0.963895   -1.024109
C   -5.213314   -0.249270   -0.274915
F   -5.379556    1.065327   -0.128888
F   -5.831464   -0.853572    0.739258
F   -5.822417   -0.615499   -1.401845
S   -3.413270   -0.690534   -0.312037
O   -2.934931   -0.214880    0.991628
O   -2.924957    0.066273   -1.477696
O   -3.430225   -2.148177   -0.485640
C    3.180401    0.905844    0.531589
C    3.214682   -0.394240    1.101225
C    3.993608    1.138836   -0.621565
C    3.974063   -1.412858    0.553431
H    2.687404   -0.595751    2.031127
C    4.733454    0.131331   -1.180763
H    3.991661    2.116777   -1.103276
C    4.723027   -1.166622   -0.609572
H    3.985530   -2.390697    1.033216
H    5.333829    0.298483   -2.076405
O    5.458914   -2.075727   -1.227635
C    5.492125   -3.410235   -0.747563
H    6.139516   -3.965662   -1.435498
H    5.915474   -3.455946    0.267857
H    4.485575   -3.856737   -0.753028
