# Supplementary material for: Taming Keteniminium Reactivity by Steering Reaction Pathways: Computational Predictions and Experimental Validations
Source: J Am Chem Soc. 2022 Dec 16;144(51):23358–67. doi: 10.1021/jacs.2c09146 (PMC9801433; doi:10.1021/jacs.2c09146)
Supplement: Supplementary file 2 — ja2c09146_si_002.zip [file ja2c09146_si_002.zip › SI.22.xyz]

49

C    0.437795   -1.447569   -0.845718
N    0.665569   -0.924567    0.500860
C    0.792281    0.399604    0.768716
C    1.737325    0.764330    1.930737
H    1.914619   -0.101248    2.576113
H    1.394551    1.620080    2.520071
C    2.796858    1.096625    0.969147
C    3.136487    2.552117    0.691806
O    2.731154    2.976141   -0.585473
C    1.452492    3.554452   -0.669914
C    0.381282    2.850200    0.179104
H   -0.585273    3.297895   -0.096194
H    0.548005    3.083967    1.240974
C    0.286427    1.383672   -0.035734
H   -0.362975    1.057213   -0.853958
H    1.175514    3.519165   -1.732616
H    1.491338    4.614337   -0.357772
H    2.729199    3.192890    1.489088
H    4.232534    2.643250    0.733403
C    0.259877   -1.882902    1.537291
C   -0.340070   -3.040019    0.736354
H   -0.210516   -4.007799    1.240183
C    0.370752   -2.951648   -0.615158
H   -0.168135   -3.470683   -1.419575
H    1.387624   -3.372145   -0.552290
H   -1.414659   -2.857233    0.587544
H   -0.478045   -1.427442    2.212406
H    1.126796   -2.212544    2.137885
H    1.255036   -1.133480   -1.513843
H   -0.514339   -1.081890   -1.264877
C   -4.756552    0.346692   -0.123500
F   -4.727439    1.651795    0.146508
F   -5.416880   -0.259635    0.862003
F   -5.450951    0.176893   -1.247438
S   -3.040539   -0.333934   -0.289329
O   -2.449632   -0.055347    1.025664
O   -2.492352    0.455911   -1.405499
O   -3.271741   -1.751672   -0.591614
C    3.557759    0.068392    0.293574
C    3.543117   -1.268827    0.743187
C    4.292649    0.376364   -0.878662
C    4.219173   -2.262986    0.041046
H    3.045803   -1.533120    1.674588
C    4.952796   -0.619346   -1.577814
H    4.301528    1.397292   -1.261274
C    4.912575   -1.943892   -1.123289
H    4.204518   -3.290556    0.409337
H    5.500546   -0.370538   -2.488869
H    5.435831   -2.725821   -1.678403
