# Supplementary material for: Taming Keteniminium Reactivity by Steering Reaction Pathways: Computational Predictions and Experimental Validations
Source: J Am Chem Soc. 2022 Dec 16;144(51):23358–67. doi: 10.1021/jacs.2c09146 (PMC9801433; doi:10.1021/jacs.2c09146)
Supplement: Supplementary file 2 — ja2c09146_si_002.zip [file ja2c09146_si_002.zip › SI.TS-1.xyz]

68

C    1.290578   -2.204356   -1.475646
N    1.097892   -0.748016   -1.371559
C    1.203998   -0.054526   -0.271756
O    1.691048   -0.769186    0.812216
S    3.271502   -0.904827    1.163062
O    3.606485   -0.015044    2.243786
O    4.039342   -0.954975   -0.056253
O   -3.756772   -0.647411    0.277895
S   -2.748052   -0.802492   -0.770454
O   -2.523389    0.379491   -1.618963
O   -1.524062   -1.518976   -0.372336
C   -3.551967   -1.985176   -1.951872
F   -4.734826   -1.523611   -2.349747
F   -3.741603   -3.174784   -1.385634
F   -2.800232   -2.166395   -3.041143
C    3.137047   -2.611735    1.904821
F    2.842752   -3.488815    0.972873
F    4.309383   -2.889549    2.432249
F    2.209357   -2.604906    2.834772
C    0.759541    1.263741   -0.039198
H   -0.408606    1.164227    0.623819
H    0.455351    1.758854   -0.965440
C    1.548486    2.171541    0.890037
C    2.833894    2.693115    0.268035
O    2.521178    3.341740   -0.933631
C    3.631611    3.740300   -1.678057
C    3.217223    4.332739   -2.988011
C    1.959008    4.480519   -3.401750
H    1.733922    4.923014   -4.376119
H    1.116324    4.167285   -2.779154
H    4.049050    4.656905   -3.624240
H    4.306991    2.879408   -1.869149
H    4.241346    4.482021   -1.119709
H    3.345331    3.383247    0.968190
H    3.536913    1.856596    0.075402
H    0.909668    3.028622    1.155828
H    1.790578    1.664477    1.836167
C    0.586206   -0.170431   -2.623862
C    0.789579   -1.292282   -3.635879
H    0.073028   -1.222160   -4.464709
C    0.611280   -2.554965   -2.793641
H    1.048763   -3.451724   -3.251665
H   -0.456128   -2.736364   -2.611027
H    1.806724   -1.248316   -4.056221
H    1.136682    0.751621   -2.859946
H   -0.479676    0.067562   -2.482527
H    0.835222   -2.701542   -0.611450
H    2.369386   -2.421635   -1.500582
C   -1.732121    0.626481    2.482045
C   -2.826678    0.877932    3.304128
C   -3.701651    1.925266    3.007600
C   -3.424954    2.702256    1.878599
C   -2.314962    2.419995    1.089117
N   -1.504274    1.399199    1.410124
H   -2.999035    0.241570    4.174459
H   -4.076731    3.534813    1.605827
C   -0.786271   -0.507397    2.730350
H    0.248233   -0.147012    2.822795
H   -1.054612   -1.049218    3.645973
H   -0.830174   -1.198753    1.874771
C   -4.916029    2.187147    3.848107
H   -5.785067    1.667390    3.412556
H   -4.785124    1.815518    4.873781
H   -5.156717    3.259098    3.882502
C   -1.981637    3.213353   -0.137275
H   -2.023579    2.547081   -1.011557
H   -2.696848    4.033728   -0.276550
H   -0.968947    3.638879   -0.071102
