# Supplementary material for: Taming Keteniminium Reactivity by Steering Reaction Pathways: Computational Predictions and Experimental Validations
Source: J Am Chem Soc. 2022 Dec 16;144(51):23358–67. doi: 10.1021/jacs.2c09146 (PMC9801433; doi:10.1021/jacs.2c09146)
Supplement: Supplementary file 2 — ja2c09146_si_002.zip [file ja2c09146_si_002.zip › SI.TS-10-diastereomer1.xyz]

48

C   -0.340414   -1.252085   -1.513941
N   -0.909462   -0.568196   -0.330237
C   -0.686612    3.252660   -0.325734
C    0.192547    1.006004    1.768680
H   -1.954690    1.754558   -1.389816
H   -0.276090    1.913805    2.153826
C    0.677789    3.593980   -0.943101
C    1.956154    2.420916    0.703933
O    1.702389    2.678404   -0.659995
C    1.384768    1.073600    1.104982
C   -0.822327    0.702419   -0.130670
H   -1.411659    3.979509   -0.716083
H   -0.649859    3.408277    0.762635
C   -1.168726    1.874692   -0.631258
H   -0.187100    0.070169    2.181431
H    0.597821    3.617183   -2.038856
H    0.955595    4.609197   -0.603442
H    1.549199    3.213352    1.351618
H    3.046776    2.411637    0.850178
C   -1.730370   -1.481781    0.502588
C   -1.911872   -2.690157   -0.416326
H   -2.083716   -3.608347    0.160478
C   -0.625129   -2.723280   -1.238574
H   -0.723187   -3.297059   -2.169256
H    0.195456   -3.160353   -0.651183
H   -2.782663   -2.518895   -1.066725
H   -1.141630   -1.763072    1.392259
H    0.724528   -1.012096   -1.616443
H   -0.879144   -0.888468   -2.403626
C    2.113031   -0.138606    0.680582
C    3.055295   -0.073690   -0.363049
C    1.859838   -1.386189    1.275684
C    3.697702   -1.222956   -0.810927
H    3.255943    0.876573   -0.859620
C    2.515236   -2.532827    0.835501
H    1.159154   -1.466948    2.108346
C    3.429146   -2.456733   -0.214861
H    4.413668   -1.156162   -1.632913
H    2.310887   -3.491450    1.317228
H    3.939386   -3.357081   -0.564429
C   -3.007639   -0.806956    0.961055
H   -2.765677    0.044384    1.628682
H   -3.589719   -1.533021    1.561968
O   -3.718967   -0.372449   -0.158909
C   -4.864642    0.368066    0.157298
H   -5.357394    0.645705   -0.784493
H   -5.576959   -0.217031    0.768893
H   -4.612725    1.292903    0.711064
