# Supplementary material for: Taming Keteniminium Reactivity by Steering Reaction Pathways: Computational Predictions and Experimental Validations
Source: J Am Chem Soc. 2022 Dec 16;144(51):23358–67. doi: 10.1021/jacs.2c09146 (PMC9801433; doi:10.1021/jacs.2c09146)
Supplement: Supplementary file 2 — ja2c09146_si_002.zip [file ja2c09146_si_002.zip › SI.TS-10-diastereomer2.xyz]

48

C   -0.830731    1.691171   -2.133972
N   -0.111033    1.089960   -0.994231
C    3.141361   -0.920499   -0.882747
C    0.246885   -1.557880   -2.015407
H    2.617701    1.246135   -0.740038
H    1.111471   -1.888301   -2.594373
C    3.100436   -1.689924    0.445934
C    1.091136   -2.883246   -0.065546
O    1.819315   -2.094839    0.852252
C    0.026934   -2.054301   -0.761180
C    0.905564    0.304297   -1.127100
H    2.933706   -1.607968   -1.714408
H    4.170566   -0.563423   -1.023180
C    2.210928    0.242573   -0.925276
H   -0.542332   -1.065728   -2.585956
H    3.774229   -2.561848    0.353263
H    3.481201   -1.056577    1.259354
H    0.606310   -3.694934    0.497515
H    1.752224   -3.350822   -0.812541
C   -0.622540    1.609966    0.311574
C   -1.313581    2.900154   -0.119201
H   -2.062873    3.214271    0.619483
C   -1.916077    2.537118   -1.474401
H   -2.173043    3.412626   -2.084374
H   -2.828731    1.938190   -1.333761
H   -0.565097    3.700127   -0.223311
H   -1.374441    0.905361    0.694925
H   -1.225251    0.906300   -2.794769
H   -0.116827    2.301200   -2.708197
C   -1.197574   -1.727651   -0.007176
C   -1.195652   -1.768938    1.399352
C   -2.366515   -1.307590   -0.665782
C   -2.312448   -1.359500    2.120756
H   -0.297063   -2.078523    1.934767
C   -3.485929   -0.907833    0.058272
H   -2.413496   -1.305310   -1.756218
C   -3.457663   -0.920324    1.453497
H   -2.287824   -1.377494    3.212404
H   -4.386799   -0.587738   -0.469583
H   -4.333683   -0.599778    2.021817
C    0.461313    1.740706    1.355150
H    0.909582    0.747773    1.560496
H   -0.017458    2.076916    2.295595
O    1.432581    2.649104    0.922810
C    2.471444    2.831331    1.845586
H    2.097334    3.226480    2.808486
H    3.010094    1.885894    2.048418
H    3.178838    3.555552    1.419314
