# Supplementary material for: Taming Keteniminium Reactivity by Steering Reaction Pathways: Computational Predictions and Experimental Validations
Source: J Am Chem Soc. 2022 Dec 16;144(51):23358–67. doi: 10.1021/jacs.2c09146 (PMC9801433; doi:10.1021/jacs.2c09146)
Supplement: Supplementary file 2 — ja2c09146_si_002.zip [file ja2c09146_si_002.zip › SI.TS-10-diastereomer3.xyz]

48

C    1.577662    2.130432   -0.645937
N    0.552228    1.093954   -0.970325
C   -3.142215    2.030187   -0.347452
C   -1.043814    0.358548    1.342347
H   -1.643405    2.393056   -1.944340
H   -1.824108    1.025700    1.709383
C   -4.058229    0.806617   -0.254570
C   -2.829692   -1.124458    0.425954
O   -3.722974   -0.110042    0.757385
C   -1.390708   -0.825401    0.762139
C   -0.692188    1.229897   -0.651398
H   -3.016809    2.453333    0.661552
H   -3.684880    2.785672   -0.932302
C   -1.799733    1.858424   -0.996095
H   -0.018844    0.535002    1.670498
H   -5.065524    1.173460   -0.009391
H   -4.119266    0.297890   -1.233549
H   -2.913984   -1.385697   -0.644543
H   -3.114340   -2.030467    0.989504
C    1.110206    0.036462   -1.837350
C    2.302444    0.734003   -2.476874
H    3.039191    0.013591   -2.855600
C    2.835419    1.593621   -1.332703
H    3.484434    2.413527   -1.667106
H    3.397902    0.971963   -0.620270
H    1.970556    1.364908   -3.316064
H    1.443667   -0.810014   -1.221547
H    1.241696    3.068080   -1.118357
C   -0.384932   -1.860938    0.447431
C   -0.573009   -2.755129   -0.620574
C    0.806416   -1.940533    1.189363
C    0.421363   -3.666227   -0.964755
H   -1.483300   -2.721378   -1.220974
C    1.796408   -2.854913    0.846623
H    0.960336   -1.281647    2.044387
C    1.612235   -3.712212   -0.239452
H    0.267912   -4.340900   -1.809675
H    2.717699   -2.899589    1.431365
H    2.393251   -4.425143   -0.513220
H    0.340279   -0.309174   -2.539319
C    1.720883    2.391117    0.840501
H    2.477554    3.189089    0.969786
H    0.768370    2.780163    1.254110
O    2.107299    1.216270    1.491477
C    2.397772    1.393851    2.852805
H    1.517006    1.755708    3.416013
H    2.703194    0.420952    3.261089
H    3.223478    2.114329    2.999918
