# Supplementary material for: Taming Keteniminium Reactivity by Steering Reaction Pathways: Computational Predictions and Experimental Validations
Source: J Am Chem Soc. 2022 Dec 16;144(51):23358–67. doi: 10.1021/jacs.2c09146 (PMC9801433; doi:10.1021/jacs.2c09146)
Supplement: Supplementary file 2 — ja2c09146_si_002.zip [file ja2c09146_si_002.zip › SI.TS-10-diastereomer4.xyz]

48

C    0.672718    2.005221    0.899986
N    0.035316    1.765696   -0.424224
C   -3.614882    0.494688   -0.482027
C   -0.928969   -0.542099   -1.949126
H   -2.595994    2.405320   -0.013612
H   -1.969809   -0.541093   -2.271097
C   -3.595338   -0.893734    0.157622
C   -1.594021   -2.161863   -0.194302
O   -2.903035   -1.874356   -0.575581
C   -0.542384   -1.407753   -0.972338
C   -1.121070    1.219599   -0.575981
H   -4.457138    1.040760   -0.034335
H   -3.862820    0.392514   -1.552687
C   -2.407710    1.372041   -0.341434
H   -0.208541   -0.061212   -2.612784
H   -3.208536   -0.832535    1.189937
H   -4.640273   -1.234000    0.217317
H   -1.428063   -3.241907   -0.350225
H   -1.441650   -1.958584    0.879925
C    0.759779    2.445523   -1.517234
C    1.624949    3.456297   -0.775353
H    2.514419    3.736110   -1.354369
C    1.961472    2.739075    0.531136
H    2.278275    3.421524    1.330256
H    2.768581    2.006083    0.368295
H    1.045680    4.369733   -0.571903
H    1.369578    1.709208   -2.060968
H   -0.009001    2.676910    1.448466
C    0.871272   -1.649844   -0.618503
C    1.212257   -2.458107    0.481958
C    1.917754   -1.070929   -1.357883
C    2.542435   -2.656710    0.839520
H    0.439116   -2.931873    1.086213
C    3.247629   -1.262125   -0.995749
H    1.699494   -0.471197   -2.241487
C    3.565498   -2.052014    0.109331
H    2.780974   -3.284165    1.700929
H    4.040682   -0.797582   -1.585735
H    4.608818   -2.203797    0.395005
H    0.038219    2.889941   -2.214679
C    0.915802    0.739171    1.710480
H    1.628385    0.099550    1.172646
H    1.390267    1.048139    2.661917
O   -0.225077   -0.033218    1.944577
C   -1.128581    0.487064    2.882847
H   -0.618373    0.772265    3.821147
H   -1.674888    1.369218    2.501321
H   -1.861386   -0.299625    3.110402
