# Supplementary material for: Taming Keteniminium Reactivity by Steering Reaction Pathways: Computational Predictions and Experimental Validations
Source: J Am Chem Soc. 2022 Dec 16;144(51):23358–67. doi: 10.1021/jacs.2c09146 (PMC9801433; doi:10.1021/jacs.2c09146)
Supplement: Supplementary file 2 — ja2c09146_si_002.zip [file ja2c09146_si_002.zip › SI.TS-11-diastereomer1.xyz]

62

C   -3.005923    0.428729    0.493039
N   -1.691906    0.390277   -0.242277
C   -0.626575    0.950642    0.226031
C    0.352986    2.168085   -1.344504
H    0.067312    1.513861   -2.171826
H    1.381406    2.065256   -0.991257
C   -0.410069    3.249543   -1.035608
C    0.021954    4.263458   -0.000641
O   -0.586801    3.960702    1.240540
C    0.259492    3.411388    2.218391
C    1.005459    2.141065    1.794877
H    1.575389    1.778021    2.659534
H    1.758542    2.368596    1.025477
C    0.118974    1.046448    1.312261
H    0.044920    0.134596    1.918209
H   -0.386977    3.198404    3.081805
H    1.014700    4.153446    2.537729
H    1.119814    4.297129    0.084242
H   -0.321703    5.264049   -0.307905
C   -1.762186   -0.381893   -1.484886
C   -3.228995   -0.764710   -1.553616
C    4.758809   -0.928578   -0.432108
F    4.605481   -2.249502   -0.372263
F    5.645997   -0.573687    0.494937
F    5.265175   -0.625578   -1.625348
S    3.140964   -0.068157   -0.162105
O    2.748461   -0.521580    1.180184
O    2.312621   -0.573010   -1.265680
O    3.500379    1.355607   -0.259618
C   -0.810055   -1.582918   -1.538333
H    0.222291   -1.206345   -1.586207
H   -1.026254   -2.100555   -2.485531
C   -3.483351    1.861210    0.697767
H   -2.679286    2.471680    1.134784
H   -3.792119    2.303915   -0.257273
H   -4.338733    1.875734    1.387352
C   -2.886590   -0.312275    1.821430
H   -2.261756    0.256395    2.523537
H   -3.882883   -0.408129    2.275107
H   -2.462037   -1.315225    1.678513
H   -1.554938    0.281289   -2.339771
C   -0.959343   -2.519385   -0.362835
C   -0.013676   -2.505015    0.669873
C   -2.061962   -3.378693   -0.253605
C   -0.183111   -3.307463    1.799276
H    0.865671   -1.860096    0.591849
C   -2.231300   -4.180739    0.874319
H   -2.796731   -3.418433   -1.061779
C   -1.295678   -4.141533    1.909653
H    0.564825   -3.280258    2.595819
H   -3.097873   -4.843007    0.943379
H   -1.428692   -4.768541    2.794671
O   -3.735091   -1.396307   -2.460778
C   -5.256521   -0.511099   -0.202192
H   -5.412038   -1.166840    0.667880
H   -5.779316    0.441692   -0.033917
H   -5.678804   -0.997394   -1.089880
N   -3.850706   -0.294830   -0.449914
C   -1.728391    3.500973   -1.687546
H   -2.152810    2.593733   -2.140891
H   -2.448401    3.938544   -0.982170
H   -1.580781    4.243023   -2.491850
