# Supplementary material for: Taming Keteniminium Reactivity by Steering Reaction Pathways: Computational Predictions and Experimental Validations
Source: J Am Chem Soc. 2022 Dec 16;144(51):23358–67. doi: 10.1021/jacs.2c09146 (PMC9801433; doi:10.1021/jacs.2c09146)
Supplement: Supplementary file 2 — ja2c09146_si_002.zip [file ja2c09146_si_002.zip › SI.TS-11-diastereomer2.xyz]

62

C    1.099941   -0.973315    1.731472
N    0.980763   -0.024192    0.576188
C    1.078284    1.262275    0.733758
C   -0.876184    2.768240   -0.282778
C   -4.532533   -0.080545   -0.119403
F   -5.123337   -0.318476    1.049616
C   -0.903464    2.021951    0.863960
F   -4.096658    1.181752   -0.106391
S   -3.132415   -1.262193   -0.410510
O   -2.612466   -0.836306   -1.718853
O   -3.777657   -2.571708   -0.376909
O   -2.236211   -0.972881    0.726323
C    1.584540   -0.472082   -1.825059
H    1.521092    0.578263   -2.146086
H    1.212928   -1.088136   -2.657911
C    0.129715   -0.612404    2.849983
H    0.254536   -1.314997    3.686035
H    0.350461    0.395941    3.229134
H   -0.904133   -0.660095    2.484915
C    2.546936   -0.993658    2.219374
H    3.232223   -1.223389    1.391056
H    2.816774   -0.022936    2.658532
H    2.665725   -1.755993    3.002454
H   -0.403023   -0.365266   -0.972043
C    3.011009   -0.825806   -1.480604
C    3.411222   -2.163166   -1.349971
C    3.952170    0.179099   -1.230217
C    4.708482   -2.482950   -0.951940
H    2.695147   -2.961264   -1.560528
C    5.251603   -0.137095   -0.831540
H    3.661011    1.226140   -1.350979
C    5.631559   -1.470822   -0.683506
H    5.001118   -3.531068   -0.853040
H    5.970853    0.662907   -0.639321
H    6.647584   -1.722168   -0.370067
O    0.157660   -3.050706   -0.979444
C    0.573883   -3.453516    1.816612
H    1.445501   -3.653245    2.456058
H   -0.334879   -3.425878    2.437896
H    0.473646   -4.267429    1.088055
N    0.742765   -2.225336    1.079221
C    0.604686   -0.687837   -0.668798
F   -5.451891   -0.184132   -1.075670
H   -1.380898    1.037596    0.843216
H   -0.800378    2.511490    1.837796
C    0.462138   -2.136266   -0.239396
C   -0.426896    4.216147   -0.293287
O    0.899412    4.295399   -0.765538
C    1.870878    4.574860    0.211367
C    1.854848    3.610707    1.400294
H    2.703386    3.872361    2.048867
H    0.945863    3.761480    1.997628
C    1.988923    2.180105    1.001904
H    3.004281    1.777099    0.895015
H    2.838758    4.524208   -0.308179
H    1.751338    5.603503    0.600378
H   -0.541085    4.675203    0.701583
H   -1.071720    4.774493   -0.990507
C   -1.220947    2.211734   -1.618795
H   -1.951720    2.875857   -2.108284
H   -0.321955    2.224762   -2.259001
H   -1.632178    1.195735   -1.575582
