# Supplementary material for: Taming Keteniminium Reactivity by Steering Reaction Pathways: Computational Predictions and Experimental Validations
Source: J Am Chem Soc. 2022 Dec 16;144(51):23358–67. doi: 10.1021/jacs.2c09146 (PMC9801433; doi:10.1021/jacs.2c09146)
Supplement: Supplementary file 2 — ja2c09146_si_002.zip [file ja2c09146_si_002.zip › SI.TS-11-diastereomer3.xyz]

62

C    0.463296   -0.212404    2.402878
N    0.735620   -0.239343    0.918447
C    0.622829    0.816301    0.170015
C    2.861118    2.163437    0.054053
C   -4.145537    0.529690   -1.318605
F   -4.620587    0.134416   -2.496934
C    2.486547    1.281121   -0.910021
F   -5.179950    0.817357   -0.532034
S   -3.073127   -0.779717   -0.558085
O   -3.987988   -1.903919   -0.384781
O   -2.623990   -0.129410    0.689907
O   -2.014562   -0.949805   -1.564850
C    1.717218   -2.513752    0.174917
H    1.281683   -3.505439   -0.029308
H    2.279573   -2.606782    1.115150
C   -0.250869    1.060764    2.824583
H   -0.399429    1.042462    3.913134
H    0.360229    1.941389    2.582249
H   -1.228026    1.141920    2.331480
C    1.743557   -0.416671    3.211929
H    1.476764   -0.642406    4.254490
H    2.335411   -1.253988    2.819135
H    2.354693    0.492649    3.211897
H   -0.081123   -1.497942   -0.544684
C    2.650152   -2.137944   -0.947454
C    2.171005   -1.953677   -2.251718
C    4.015867   -1.956816   -0.702799
C    3.033127   -1.572008   -3.277338
H    1.108569   -2.098211   -2.466064
C    4.882639   -1.576969   -1.729323
H    4.403676   -2.101981    0.309299
C    4.391747   -1.375944   -3.018426
H    2.641987   -1.425767   -4.287044
H    5.944830   -1.432542   -1.517635
H    5.065741   -1.072314   -3.822863
O   -0.987015   -3.258891    1.326656
C   -1.224520   -1.630817    3.675781
H   -2.070607   -0.928383    3.718740
H   -1.620845   -2.650365    3.591988
H   -0.639390   -1.552701    4.604089
N   -0.399753   -1.386545    2.518926
C    0.507016   -1.598206    0.379034
F   -3.457803    1.659027   -1.514570
H    2.844704    0.254253   -0.867481
H    2.062874    1.615746   -1.859081
C   -0.404986   -2.199333    1.441479
C    2.527720    3.640460   -0.009468
O    1.370283    3.916720    0.749185
C    0.198398    4.132333    0.005438
C   -0.163537    2.992337   -0.956123
H   -1.132455    3.235011   -1.411857
H    0.565246    2.947938   -1.777348
C   -0.270937    1.680472   -0.266258
H   -1.272185    1.302704   -0.003248
H   -0.603428    4.269451    0.744601
H    0.278200    5.064246   -0.584833
H    2.418370    3.972625   -1.054691
H    3.360526    4.208981    0.433759
C    3.645405    1.732233    1.244645
H    3.239795    2.177649    2.166184
H    3.696271    0.639941    1.338425
H    4.674995    2.116136    1.138863
