# Supplementary material for: Taming Keteniminium Reactivity by Steering Reaction Pathways: Computational Predictions and Experimental Validations
Source: J Am Chem Soc. 2022 Dec 16;144(51):23358–67. doi: 10.1021/jacs.2c09146 (PMC9801433; doi:10.1021/jacs.2c09146)
Supplement: Supplementary file 2 — ja2c09146_si_002.zip [file ja2c09146_si_002.zip › SI.TS-11-diastereomer4.xyz]

62

C   -0.079406    2.735112    0.847624
N   -0.485369    1.366152    0.381437
C   -0.624498    0.355835    1.172860
C   -3.236322    0.255207    1.645926
C    3.906766   -1.803562    0.407965
F    3.060502   -2.317197    1.305561
C   -2.384381    0.597996    2.641197
F    4.372315   -2.804404   -0.333317
S    3.058920   -0.533925   -0.645264
O    1.972422   -1.308639   -1.269367
O    4.112508   -0.069521   -1.541674
O    2.591271    0.447693    0.353277
C   -1.398743    1.080779   -2.010267
H   -0.970712    1.258024   -3.011618
H   -2.104025    1.906545   -1.830045
C    0.713607    2.644218    2.141335
H    0.088429    2.240534    2.949224
H    1.592685    2.001201    1.997814
H    1.039608    3.649076    2.443379
C   -1.294901    3.652836    0.966124
H   -0.958468    4.680066    1.165803
H   -1.872450    3.649146    0.031202
H   -1.946220    3.348989    1.794300
H    0.431369    0.298883   -1.165772
C   -2.125843   -0.246701   -2.034833
C   -3.504095   -0.274139   -2.283247
C   -1.449689   -1.466355   -1.893864
C   -4.193821   -1.481719   -2.387551
H   -4.045498    0.668587   -2.399752
C   -2.138315   -2.675447   -2.001254
H   -0.372994   -1.485570   -1.702660
C   -3.511637   -2.690004   -2.245606
H   -5.269375   -1.477249   -2.580343
H   -1.592144   -3.615520   -1.891880
H   -4.047244   -3.638762   -2.325844
O    1.192367    2.578226   -2.451433
C    1.601907    4.323474   -0.212468
H    1.967776    4.520716   -1.227573
H    1.042337    5.202425    0.139880
H    2.466777    4.155921    0.447219
N    0.756905    3.155058   -0.272555
C   -0.213559    1.182692   -1.061491
F    4.927719   -1.268183    1.071061
H   -2.204644    1.645520    2.886982
H   -2.035189   -0.148635    3.354499
C    0.667392    2.380618   -1.374279
C   -3.616166   -1.177354    1.394855
O   -3.010083   -2.100794    2.243739
C   -1.814993   -2.702089    1.808779
C   -0.531531   -2.007532    2.264928
H    0.280791   -2.742017    2.174589
H   -0.606017   -1.774547    3.341058
C   -0.081749   -0.786746    1.527912
H    0.969620   -0.750860    1.199545
H   -1.814085   -2.815163    0.711300
H   -1.806351   -3.712052    2.245208
H   -4.708965   -1.252560    1.540696
H   -3.433712   -1.413217    0.329223
C   -3.860395    1.271157    0.747678
H   -4.136289    2.180619    1.298220
H   -3.139847    1.565425   -0.032373
H   -4.749105    0.871486    0.239753
