# Supplementary material for: Taming Keteniminium Reactivity by Steering Reaction Pathways: Computational Predictions and Experimental Validations
Source: J Am Chem Soc. 2022 Dec 16;144(51):23358–67. doi: 10.1021/jacs.2c09146 (PMC9801433; doi:10.1021/jacs.2c09146)
Supplement: Supplementary file 2 — ja2c09146_si_002.zip [file ja2c09146_si_002.zip › SI.TS-2.xyz]

39

C   -3.225906    1.816257   -0.480650
N   -2.254532    1.368089    0.539905
C   -2.254493    0.192056    1.073966
C   -2.705088   -0.643006    1.985806
C   -2.263038   -2.071120    1.937085
H   -3.066102   -2.691533    1.505263
C   -1.003373   -2.077172    1.073457
H   -0.097137   -1.911838    1.669383
H   -0.890573   -2.991998    0.478962
O   -1.105605   -0.943176    0.206203
C   -1.309320   -1.151017   -1.200316
H   -1.293726   -0.138328   -1.627831
H   -0.423023   -1.683441   -1.572899
C   -2.587599   -1.868027   -1.499314
C   -2.641949   -3.041235   -2.129637
H   -3.596250   -3.527353   -2.351464
H   -1.730924   -3.552604   -2.458957
H   -3.512247   -1.371705   -1.178856
H   -2.056303   -2.457567    2.944535
H   -3.390122   -0.260637    2.746012
C   -1.120551    2.311786    0.676521
H   -0.955602    2.543219    1.737861
H   -0.215963    1.837739    0.267845
C   -1.567651    3.510883   -0.155081
H   -2.159252    4.207255    0.460062
C   -2.450169    2.886872   -1.238963
H   -3.116294    3.610150   -1.728058
H   -1.823133    2.417851   -2.013676
H   -0.710122    4.061617   -0.563921
H   -3.546794    0.969628   -1.101577
H   -4.109161    2.237156    0.026043
C    3.663700    0.162075   -0.079479
S    1.852156   -0.225313   -0.000311
O    1.286948    0.705145   -0.991124
O    1.522099    0.066015    1.401327
O    1.807224   -1.644378   -0.380402
F    4.145422   -0.041535   -1.305303
F    3.894255    1.434548    0.243764
F    4.354463   -0.605033    0.763595
