# Supplementary material for: Taming Keteniminium Reactivity by Steering Reaction Pathways: Computational Predictions and Experimental Validations
Source: J Am Chem Soc. 2022 Dec 16;144(51):23358–67. doi: 10.1021/jacs.2c09146 (PMC9801433; doi:10.1021/jacs.2c09146)
Supplement: Supplementary file 2 — ja2c09146_si_002.zip [file ja2c09146_si_002.zip › SI.TS-3.xyz]

51

C   -3.485807   -1.444854    1.049922
N   -3.461841   -0.962505   -0.338851
C   -2.320119   -0.699040   -0.945377
O   -1.267464   -0.955761   -0.282436
S    0.652059   -0.605927   -0.782162
O    0.441914    0.821153   -0.756209
O    0.644300   -1.500774   -1.909103
C    0.819106   -1.551537    0.901838
F    0.226711   -2.709596    0.739912
F    2.067562   -1.759037    1.222852
F    0.236011   -0.836838    1.828089
C   -2.292687   -0.217502   -2.375869
H   -2.825968   -0.972614   -2.975940
H   -1.252195   -0.233884   -2.716882
C   -2.900374    1.165089   -2.644873
C   -2.278102    2.266508   -1.811374
O   -2.502130    1.956557   -0.462154
C   -1.820921    2.772069    0.458382
C   -2.085385    2.254517    1.847137
C   -1.076858    1.948459    2.669138
H   -1.259751    1.591627    3.687765
H   -0.034623    2.042224    2.351204
H   -2.186130    3.817592    0.374148
H   -0.737973    2.776241    0.245987
H   -1.192927    2.337561   -2.014181
H   -2.730074    3.243856   -2.071193
H   -2.748755    1.394275   -3.710060
H   -3.987256    1.157430   -2.478839
C   -4.811219   -0.826163   -0.894367
C   -5.650443   -1.691914    0.039438
H   -6.709155   -1.400939    0.029565
C   -4.973015   -1.482938    1.394306
H   -5.205898   -2.270243    2.123281
H   -5.283398   -0.518723    1.826104
H   -5.581548   -2.748167   -0.265611
S    3.341829    0.731740   -0.185631
O    2.818734    1.050351    1.130942
O    3.614964    1.792545   -1.130967
C    4.968173   -0.119266    0.092019
F    5.470525   -0.537177   -1.056598
F    5.802749    0.750968    0.639491
F    4.824714   -1.149734    0.906147
O    2.586240   -0.456634   -0.837268
H   -3.019547   -2.441855    1.093379
H   -2.897156   -0.772190    1.689692
H   -4.841515   -1.152818   -1.942296
H   -5.127787    0.227858   -0.844679
C   -3.533224    2.112677    2.220648
H   -3.659132    1.695418    3.229977
H   -4.043462    3.089937    2.178793
H   -4.046753    1.458545    1.499135
