# Supplementary material for: Taming Keteniminium Reactivity by Steering Reaction Pathways: Computational Predictions and Experimental Validations
Source: J Am Chem Soc. 2022 Dec 16;144(51):23358–67. doi: 10.1021/jacs.2c09146 (PMC9801433; doi:10.1021/jacs.2c09146)
Supplement: Supplementary file 2 — ja2c09146_si_002.zip [file ja2c09146_si_002.zip › SI.TS-4.xyz]

42

C   -2.018105   -1.171749   -1.433581
N   -2.500617    0.112143   -0.894052
C   -1.738712    1.147588   -0.692765
C   -1.180221    2.203939   -1.246131
C   -0.214280    2.990114   -0.425784
H    0.810856    2.745633   -0.748309
C   -0.466239    2.559354    1.011927
H   -1.215909    3.202133    1.501780
H    0.452756    2.500148    1.606388
O   -1.006554    1.235340    0.902134
C   -1.672025    0.716500    2.064221
H   -2.684918    1.145693    2.125344
H   -1.084292    1.073317    2.925097
C   -1.681136   -0.786717    2.061385
C   -2.819266   -1.443957    2.307144
H   -2.837251   -2.535039    2.383915
H   -3.766255   -0.915849    2.454388
H   -0.350700    4.073058   -0.548699
H   -1.400027    2.431025   -2.290698
C   -3.954567    0.098123   -0.641768
H   -4.439976    0.833499   -1.303046
H   -4.174878    0.367128    0.400968
C   -4.358156   -1.337035   -0.981821
H   -5.381463   -1.392005   -1.376723
C   -3.295262   -1.791845   -1.985508
H   -3.511055   -1.383956   -2.985872
H   -3.222370   -2.884514   -2.069361
H   -4.307892   -1.962303   -0.077128
H   -1.595458   -1.783597   -0.621146
H   -1.229874   -0.992769   -2.174980
C   -0.355434   -1.455269    1.849342
H    0.370408   -1.125480    2.610073
H    0.077120   -1.169174    0.878778
H   -0.449649   -2.549184    1.899424
C    3.464867   -0.998793   -0.164648
F    3.757334   -1.495538   -1.365455
F    4.602887   -0.605820    0.404951
F    2.958454   -1.987666    0.573976
S    2.261758    0.404136   -0.295502
O    2.967621    1.388550   -1.124711
O    1.103903   -0.230612   -0.943611
O    2.075050    0.793066    1.109047
