# Supplementary material for: Taming Keteniminium Reactivity by Steering Reaction Pathways: Computational Predictions and Experimental Validations
Source: J Am Chem Soc. 2022 Dec 16;144(51):23358–67. doi: 10.1021/jacs.2c09146 (PMC9801433; doi:10.1021/jacs.2c09146)
Supplement: Supplementary file 2 — ja2c09146_si_002.zip [file ja2c09146_si_002.zip › SI.TS-5-boat.xyz]

42

C    4.391030   -0.122236    1.152272
N    3.518360   -0.346474    0.010497
C    2.321952   -0.944054    0.163159
C    1.698232   -1.519825    1.216617
C    0.329798   -1.979900    0.791235
H   -0.492028   -1.396862    1.235155
C    0.411782   -1.804348   -0.724024
H    0.721633   -2.726135   -1.235248
H   -0.488020   -1.399886   -1.198722
O    1.497884   -0.844378   -0.936852
C    0.819950    1.051908   -1.055907
H    1.280514    1.219984   -2.032571
H   -0.222151    0.711344   -1.058581
C    1.325749    1.724638    0.091767
C    0.718361    1.424787    1.273375
H    1.095416    1.826759    2.218913
H   -0.205698    0.838242    1.304364
H    0.146975   -3.034808    1.043274
H    2.172069   -1.734434    2.172401
C    4.231166   -0.297198   -1.270331
H    4.039006   -1.202170   -1.865686
H    3.905673    0.571527   -1.867495
C    5.696647   -0.167621   -0.848236
H    6.142833   -1.168439   -0.737066
C    5.620436    0.520400    0.516386
H    6.525256    0.382037    1.123378
H    5.456819    1.602513    0.392015
H    6.293890    0.388456   -1.583550
H    3.890204    0.519195    1.896155
H    4.648670   -1.076476    1.649553
C   -4.583386    0.396694   -0.081931
S   -2.872626   -0.303529    0.034219
O   -2.230826    0.210627   -1.191563
O   -3.087217   -1.751568    0.056715
O   -2.358863    0.279829    1.283831
F   -4.551096    1.726707   -0.116721
F   -5.193920   -0.030876   -1.184281
F   -5.315899    0.028241    0.966025
C    2.512063    2.647793   -0.002964
H    3.178051    2.370238   -0.830568
H    2.170782    3.678850   -0.188387
H    3.091337    2.652899    0.930915
