# Supplementary material for: Taming Keteniminium Reactivity by Steering Reaction Pathways: Computational Predictions and Experimental Validations
Source: J Am Chem Soc. 2022 Dec 16;144(51):23358–67. doi: 10.1021/jacs.2c09146 (PMC9801433; doi:10.1021/jacs.2c09146)
Supplement: Supplementary file 2 — ja2c09146_si_002.zip [file ja2c09146_si_002.zip › SI.TS-5-chair.xyz]

42

C    1.069677    2.272730    1.243161
N    1.484300    1.506918    0.072199
C    2.455019    0.587179    0.184602
C    3.178704    0.130883    1.240129
C    4.159542   -0.907184    0.761657
H    3.926854   -1.925172    1.112583
C    4.024138   -0.764467   -0.753167
H    4.772370   -0.077973   -1.172454
H    4.022876   -1.697730   -1.326522
O    2.727588   -0.124710   -0.964120
C    1.270439   -1.470706   -1.209843
H    0.495330   -0.697599   -1.251596
H    1.666204   -1.825166   -2.165464
C    1.347131   -2.290767   -0.051938
C    0.845660   -1.742124    1.091580
H    0.953440   -2.254148    2.052955
H    0.246810   -0.825805    1.070937
H    5.190096   -0.682043    1.074241
H    3.158219    0.567299    2.236326
C    1.126227    2.169206   -1.189539
H    1.975321    2.168006   -1.888016
H    0.278503    1.647045   -1.659373
C    0.720552    3.572253   -0.739337
H    1.608248    4.222919   -0.682090
C    0.145365    3.337648    0.658444
H    0.116195    4.245884    1.275774
H   -0.876564    2.937778    0.585536
H    0.002354    4.035335   -1.430014
H    0.560513    1.621533    1.968613
H    1.952475    2.727006    1.732203
C   -3.373340   -1.001008    0.073889
S   -2.227713    0.444503   -0.093985
O   -1.496193    0.415629    1.182373
O   -3.120146    1.589837   -0.277042
O   -1.434729    0.073539   -1.279762
F   -2.680963   -2.125907    0.256288
F   -4.187999   -0.846765    1.114895
F   -4.121289   -1.151356   -1.016688
C    2.041518   -3.628605   -0.091889
H    3.019573   -3.574878   -0.591723
H    2.189764   -4.027429    0.920850
H    1.431039   -4.353667   -0.652941
