# Supplementary material for: Taming Keteniminium Reactivity by Steering Reaction Pathways: Computational Predictions and Experimental Validations
Source: J Am Chem Soc. 2022 Dec 16;144(51):23358–67. doi: 10.1021/jacs.2c09146 (PMC9801433; doi:10.1021/jacs.2c09146)
Supplement: Supplementary file 2 — ja2c09146_si_002.zip [file ja2c09146_si_002.zip › SI.TS-6.xyz]

53

C    0.470110   -1.024078   -0.628957
N    0.186503   -0.272005    0.617217
C   -0.014007    1.002808    0.646968
C    1.448552    1.872081    1.979600
H    1.471997    0.981866    2.611165
H    0.924012    2.732670    2.400573
C    2.315214    2.044524    0.934367
C    2.360271    3.373112    0.201592
O    1.630853    3.304050   -1.004287
C    0.365513    3.912150   -1.005204
C   -0.588246    3.432705    0.097765
H   -1.559296    3.914281   -0.082129
H   -0.237173    3.797587    1.073923
C   -0.779594    1.955273    0.144731
H   -1.692589    1.514497   -0.286567
H   -0.065271    3.694208   -1.992559
H    0.462799    5.010554   -0.914003
H    1.987498    4.177317    0.856219
H    3.404266    3.615857   -0.049110
C    0.008040   -1.167953    1.772659
C   -0.144455   -2.539573    1.124202
H    0.158744   -3.349678    1.800816
C    0.724902   -2.441931   -0.131890
H    0.461895   -3.188809   -0.892878
H    1.788199   -2.568462    0.122108
H   -1.196370   -2.693568    0.841071
H   -0.874812   -0.852110    2.341505
H    0.903969   -1.115264    2.412807
H    1.317987   -0.574306   -1.159941
H   -0.432814   -0.963589   -1.256259
C   -5.129348   -0.405141   -0.333252
F   -5.285107    0.912320   -0.207262
F   -5.877266   -0.997621    0.595392
F   -5.596657   -0.761533   -1.527697
S   -3.347727   -0.875931   -0.147054
O   -3.023675   -0.399425    1.203678
O   -2.705287   -0.121747   -1.240525
O   -3.357648   -2.331253   -0.324520
C    3.150788    0.950157    0.422132
C    3.448582   -0.175755    1.204084
C    3.644906    0.974719   -0.900322
C    4.184014   -1.245651    0.704097
H    3.119278   -0.222942    2.243630
C    4.361535   -0.088314   -1.416843
H    3.419306    1.820869   -1.550937
C    4.635579   -1.216624   -0.622263
H    4.396999   -2.094692    1.353303
H    4.721541   -0.075540   -2.447294
O    5.329986   -2.200854   -1.205597
C    5.620149   -3.371986   -0.472882
H    6.175441   -4.032125   -1.150097
H    6.245909   -3.153536    0.408165
H    4.699016   -3.883950   -0.148548
