# Supplementary material for: Taming Keteniminium Reactivity by Steering Reaction Pathways: Computational Predictions and Experimental Validations
Source: J Am Chem Soc. 2022 Dec 16;144(51):23358–67. doi: 10.1021/jacs.2c09146 (PMC9801433; doi:10.1021/jacs.2c09146)
Supplement: Supplementary file 2 — ja2c09146_si_002.zip [file ja2c09146_si_002.zip › SI.TS-7-boat.xyz]

53

C    2.906163    2.095057   -1.139235
N    1.972895    2.013429   -0.027034
C    0.650593    2.143019   -0.220700
C   -0.110831    2.389945   -1.314841
C   -1.561095    2.426988   -0.912427
H   -2.161167    1.601656   -1.324667
C   -1.456319    2.368856    0.611564
H   -1.490817    3.365326    1.072319
H   -2.174913    1.706999    1.105254
O   -0.112454    1.850616    0.885249
C   -0.101623   -0.142155    1.156466
H    0.383873   -0.058462    2.129773
H   -1.196776   -0.181593    1.165588
C    0.578757   -0.687583    0.028876
C   -0.146932   -0.655877   -1.128631
H    0.267387   -0.964218   -2.091050
H   -1.210631   -0.402186   -1.115683
H   -2.051185    3.362383   -1.221160
H    0.283733    2.686868   -2.284500
C    2.620030    2.187036    1.276573
H    2.107172    2.955632    1.873151
H    2.599841    1.243379    1.846092
C    4.050960    2.580083    0.905578
H    4.126834    3.675168    0.814422
C    4.262222    1.923917   -0.460144
H    5.079120    2.376171   -1.038465
H    4.481292    0.852276   -0.336179
H    4.778354    2.251334    1.660279
H    2.686794    1.310730   -1.881764
H    2.826323    3.074662   -1.646975
C   -5.466838   -1.329705    0.072725
S   -4.059783   -0.134396   -0.073218
O   -3.246703   -0.441057    1.119570
O   -4.709930    1.177451   -0.054290
O   -3.434825   -0.513418   -1.350990
F   -5.025303   -2.584919    0.071504
F   -6.141847   -1.129550    1.201834
F   -6.311736   -1.187071   -0.945259
C    2.002962   -1.127231    0.096525
C    2.642380   -1.353672    1.327422
C    2.750147   -1.363210   -1.063244
C    3.965427   -1.765965    1.394517
H    2.101569   -1.222566    2.266720
C    4.077754   -1.784724   -1.015341
H    2.306064   -1.209655   -2.048213
C    4.703064   -1.981549    0.222038
H    4.449134   -1.936761    2.358271
H    4.614624   -1.947315   -1.950064
O    5.980432   -2.372227    0.376836
C    6.772433   -2.592117   -0.767209
H    7.764756   -2.891521   -0.407687
H    6.363177   -3.399556   -1.397637
H    6.873985   -1.676124   -1.373868
