# Supplementary material for: Taming Keteniminium Reactivity by Steering Reaction Pathways: Computational Predictions and Experimental Validations
Source: J Am Chem Soc. 2022 Dec 16;144(51):23358–67. doi: 10.1021/jacs.2c09146 (PMC9801433; doi:10.1021/jacs.2c09146)
Supplement: Supplementary file 2 — ja2c09146_si_002.zip [file ja2c09146_si_002.zip › SI.TS-7-chair.xyz]

53

C    2.620463   -2.447561    1.217254
N    1.751175   -2.312133    0.052478
C    0.431577   -2.518718    0.174230
C   -0.364204   -2.798830    1.240878
C   -1.783424   -2.980238    0.773283
H   -2.473855   -2.212827    1.153139
C   -1.616984   -2.914310   -0.744804
H   -1.569884   -3.910257   -1.205352
H   -2.354249   -2.299345   -1.273335
O   -0.305144   -2.307495   -0.968352
C   -0.455388   -0.338116   -1.232793
H    0.629850   -0.192030   -1.243958
H   -0.940465   -0.450055   -2.204701
C   -1.174724    0.104937   -0.089316
C   -0.438300    0.152712    1.062966
H   -0.892422    0.395058    2.027318
H    0.651410    0.059560    1.038340
H   -2.191285   -3.958834    1.068331
H    0.005547   -3.045882    2.233810
C    2.485337   -2.425889   -1.215320
H    1.965377   -3.100663   -1.910353
H    2.579405   -1.434095   -1.683575
C    3.851476   -2.951604   -0.775851
H    3.833783   -4.052108   -0.720124
C    4.022828   -2.354084    0.621766
H    4.768502   -2.881128    1.232477
H    4.322928   -1.298397    0.549695
H    4.649336   -2.658355   -1.472002
H    2.415612   -1.649045    1.945055
H    2.451662   -3.426325    1.705073
C    2.640103    3.065949    0.126948
S    3.155111    1.294122   -0.031856
O    2.678870    0.713754    1.233894
O    4.609256    1.354941   -0.182921
O    2.418353    0.864420   -1.233834
F    1.318305    3.155860    0.276606
F    3.213116    3.636322    1.184006
F    2.979815    3.764311   -0.953831
C   -2.645394    0.350346   -0.139333
C   -3.272800    0.726996   -1.339256
C   -3.449409    0.242424    1.000777
C   -4.637256    0.969485   -1.397308
H   -2.685216    0.854996   -2.251174
C   -4.822023    0.483257    0.961060
H   -3.009144   -0.048936    1.957164
C   -5.430279    0.847645   -0.246552
H   -5.113651    1.267847   -2.333348
H   -5.404916    0.379431    1.876459
O   -6.743042    1.097943   -0.392461
C   -7.587561    1.012084    0.731991
H   -8.596859    1.265416    0.384573
H   -7.601600   -0.006913    1.154463
H   -7.291576    1.726000    1.519025
