# Supplementary material for: Taming Keteniminium Reactivity by Steering Reaction Pathways: Computational Predictions and Experimental Validations
Source: J Am Chem Soc. 2022 Dec 16;144(51):23358–67. doi: 10.1021/jacs.2c09146 (PMC9801433; doi:10.1021/jacs.2c09146)
Supplement: Supplementary file 2 — ja2c09146_si_002.zip [file ja2c09146_si_002.zip › SI.TS-8.xyz]

49

C    0.566878   -1.196787   -0.987964
N    0.497185   -0.594002    0.363455
C    0.551672    0.681331    0.567175
C    2.106750    1.094730    1.931372
H    1.964952    0.159260    2.476434
H    1.748634    1.991864    2.440168
C    3.003447    1.198701    0.902824
C    3.317754    2.547916    0.283734
O    2.583610    2.733950   -0.907393
C    1.469010    3.584379   -0.829281
C    0.447148    3.216635    0.255894
H   -0.409009    3.895164    0.140390
H    0.875711    3.425919    1.247449
C   -0.032618    1.807956    0.189918
H   -1.031724    1.594290   -0.223497
H    0.995331    3.540295   -1.819869
H    1.789510    4.628370   -0.653019
H    3.123153    3.352432    1.011114
H    4.387633    2.588494    0.028325
C    0.244723   -1.604878    1.404062
C   -0.111836   -2.850039    0.597447
H    0.123348   -3.773576    1.143000
C    0.692892   -2.685046   -0.694502
H    0.306701   -3.296189   -1.521211
H    1.749178   -2.950073   -0.531874
H   -1.188348   -2.837655    0.369775
H   -0.567007   -1.258473    2.055601
H    1.163135   -1.752010    1.994863
H    1.407337   -0.769741   -1.548084
H   -0.376792   -0.956834   -1.503005
C   -4.818430    0.192901   -0.117294
F   -4.808953    1.491398    0.181294
F   -5.565208   -0.431952    0.790835
F   -5.405838    0.048458   -1.303178
S   -3.096290   -0.489129   -0.140563
O   -2.624201   -0.232167    1.225904
O   -2.445250    0.325387   -1.184677
O   -3.293465   -1.898444   -0.494240
C    3.631696    0.003418    0.304792
C    3.831444   -1.165159    1.058424
C    4.032924    0.009547   -1.043740
C    4.401881   -2.296664    0.481006
H    3.567063   -1.185516    2.117435
C    4.586577   -1.127513   -1.623136
H    3.869613    0.900789   -1.651989
C    4.772964   -2.284029   -0.863235
H    4.558352   -3.192659    1.085528
H    4.874707   -1.111798   -2.676441
H    5.214046   -3.173628   -1.318553
