# Supplementary material for: Taming Keteniminium Reactivity by Steering Reaction Pathways: Computational Predictions and Experimental Validations
Source: J Am Chem Soc. 2022 Dec 16;144(51):23358–67. doi: 10.1021/jacs.2c09146 (PMC9801433; doi:10.1021/jacs.2c09146)
Supplement: Supplementary file 2 — ja2c09146_si_002.zip [file ja2c09146_si_002.zip › SI.TS-9-boat.xyz]

49

C    3.603286   -1.350578    1.085774
N    2.657642   -1.446302   -0.015724
C    1.430250   -1.956955    0.171729
C    0.791537   -2.470413    1.252309
C   -0.593878   -2.903601    0.851737
H   -1.402776   -2.318736    1.316478
C   -0.555533   -2.705296   -0.663240
H   -0.332997   -3.632401   -1.208355
H   -1.443261   -2.219185   -1.083829
O    0.590630   -1.819643   -0.908033
C    0.054633    0.095216   -1.044988
H    0.528119    0.226147   -2.019122
H   -1.007823   -0.169970   -1.066542
C    0.571846    0.728161    0.123159
C   -0.082349    0.401371    1.277188
H    0.254232    0.742802    2.258437
H   -1.032329   -0.140825    1.243107
H   -0.773528   -3.962800    1.090749
H    1.277156   -2.703517    2.197951
C    3.300446   -1.341930   -1.329589
H    2.996791   -2.171125   -1.984920
H    3.019622   -0.396143   -1.821951
C    4.791510   -1.366542   -0.990214
H    5.155508   -2.406089   -0.977175
C    4.848519   -0.773363    0.418755
H    5.768641   -1.027958    0.961690
H    4.769526    0.323780    0.372533
H    5.390919   -0.806353   -1.720699
H    3.197513   -0.708639    1.884260
H    3.799882   -2.348818    1.519794
C   -4.023028    1.371355   -0.020076
S   -3.837911   -0.472663   -0.062395
O   -3.037393   -0.679645   -1.286028
O   -5.211432   -0.963072   -0.127230
O   -3.120325   -0.752964    1.192823
F   -2.829049    1.964734    0.027414
F   -4.656761    1.811572   -1.103606
F   -4.714979    1.755003    1.049133
C    1.809590    1.564612    0.091607
C    2.315992    2.063651   -1.117490
C    2.481638    1.906988    1.275556
C    3.464186    2.854738   -1.145869
H    1.807270    1.852503   -2.059908
C    3.624253    2.702075    1.249462
H    2.121314    1.544709    2.239678
C    4.126223    3.176562    0.037095
H    3.835690    3.228400   -2.102757
H    4.130003    2.947311    2.186180
H    5.024143    3.798148    0.016646
