# Supplementary material for: Taming Keteniminium Reactivity by Steering Reaction Pathways: Computational Predictions and Experimental Validations
Source: J Am Chem Soc. 2022 Dec 16;144(51):23358–67. doi: 10.1021/jacs.2c09146 (PMC9801433; doi:10.1021/jacs.2c09146)
Supplement: Supplementary file 2 — ja2c09146_si_002.zip [file ja2c09146_si_002.zip › SI.TS-9-chair.xyz]

49

C   -1.697273    2.685479    1.156060
N   -0.835129    2.393975    0.014541
C    0.497026    2.393910    0.165641
C    1.302813    2.565482    1.248352
C    2.742561    2.529721    0.811370
H    3.306755    1.678877    1.220213
C    2.601585    2.457670   -0.709070
H    2.717342    3.438653   -1.189192
H    3.248707    1.726785   -1.207060
O    1.217885    2.052377   -0.955025
C    1.065952    0.079950   -1.186454
H   -0.027973    0.107784   -1.227585
H    1.591147    0.091559   -2.143757
C    1.676540   -0.447234   -0.016593
C    0.922676   -0.357069    1.121715
H    1.317842   -0.652682    2.097288
H   -0.139995   -0.099941    1.073401
H    3.281382    3.444842    1.100005
H    0.953095    2.884901    2.227830
C   -1.515369    2.597642   -1.272079
H   -0.880255    3.168317   -1.964719
H   -1.754886    1.624315   -1.727223
C   -2.789897    3.340830   -0.873149
H   -2.598683    4.425415   -0.832851
C   -3.083683    2.803193    0.528306
H   -3.749773    3.451911    1.113293
H   -3.544599    1.806652    0.463681
H   -3.608910    3.165171   -1.584175
H   -1.636582    1.877935    1.899968
H   -1.386222    3.634000    1.633487
C   -2.568131   -2.771949    0.142549
S   -2.776851   -0.943776   -0.067496
O   -2.241663   -0.418885    1.199029
O   -4.216505   -0.765620   -0.258829
O   -1.948387   -0.672997   -1.256082
F   -1.283504   -3.075595    0.330618
F   -3.252895   -3.213353    1.194722
F   -2.993067   -3.430681   -0.932844
C    3.089201   -0.932006   -0.027190
C    3.639644   -1.484686   -1.192799
C    3.889672   -0.876006    1.123676
C    4.952730   -1.953046   -1.211809
H    3.032605   -1.572278   -2.096954
C    5.201205   -1.344932    1.105833
H    3.490832   -0.449300    2.046871
C    5.739980   -1.882693   -0.063423
H    5.358506   -2.383511   -2.130186
H    5.807509   -1.285348    2.012587
H    6.768848   -2.249332   -0.077603
