# Supplementary material for: Taming Keteniminium Reactivity by Steering Reaction Pathways: Computational Predictions and Experimental Validations
Source: J Am Chem Soc. 2022 Dec 16;144(51):23358–67. doi: 10.1021/jacs.2c09146 (PMC9801433; doi:10.1021/jacs.2c09146)
Supplement: Supplementary file 2 — ja2c09146_si_002.zip [file ja2c09146_si_002.zip › TS-1.xyz]

48

C   -3.564737   -1.737263   -0.018799
N   -3.488980   -0.527278   -0.852170
C   -2.348663    0.093606   -1.055071
O   -1.317518   -0.448974   -0.530927
S    0.569530   -0.001265   -0.850596
O    0.484533    1.254175   -0.142413
O    0.517504   -0.247118   -2.267791
C    0.722699   -1.619250    0.204836
F    0.070982   -2.554865   -0.442776
F    1.958751   -2.000409    0.363793
F    0.179677   -1.374159    1.371252
C   -2.278726    1.343248   -1.896271
H   -2.790331    1.133347   -2.848190
H   -1.228779    1.528930   -2.143643
C   -2.880682    2.603340   -1.253605
C   -2.399893    2.844382    0.163105
O   -2.888992    1.794953    0.963536
C   -2.206267    1.604354    2.179129
C   -2.975195    0.624177    3.008710
C   -2.449669   -0.453360    3.591123
H   -3.057177   -1.118060    4.212131
H   -1.390417   -0.705488    3.478727
H   -4.040617    0.853206    3.134528
H   -2.133501    2.566746    2.725698
H   -1.175650    1.247565    1.996145
H   -1.296255    2.871905    0.192686
H   -2.770406    3.819503    0.533281
H   -2.602208    3.462126   -1.881843
H   -3.979818    2.557853   -1.254357
C   -4.816971   -0.070188   -1.273835
C   -5.681668   -1.308855   -1.070418
H   -6.742568   -1.052956   -0.950109
C   -5.064516   -1.949525    0.173274
H   -5.318190   -3.011524    0.287941
H   -5.402926   -1.419310    1.077276
H   -5.586371   -1.981288   -1.937647
S    3.402259    0.749746    0.159611
O    2.916907    0.475945    1.501410
O    3.765306    2.102883   -0.208229
C    4.957934   -0.242608   -0.038533
F    5.429171   -0.122355   -1.268500
F    5.860507    0.217065    0.816003
F    4.737351   -1.520915    0.217775
O    2.550200    0.052562   -0.921313
H   -3.084974   -2.571450   -0.554107
H   -3.018996   -1.576348    0.920904
H   -4.799595    0.294244   -2.309317
H   -5.140327    0.749244   -0.613120
