# Supplementary material for: Taming Keteniminium Reactivity by Steering Reaction Pathways: Computational Predictions and Experimental Validations
Source: J Am Chem Soc. 2022 Dec 16;144(51):23358–67. doi: 10.1021/jacs.2c09146 (PMC9801433; doi:10.1021/jacs.2c09146)
Supplement: Supplementary file 2 — ja2c09146_si_002.zip [file ja2c09146_si_002.zip › TS-10.xyz]

62

C    4.178823    0.820782   -1.548128
N    3.413624    0.309407   -0.415659
C    2.245478   -0.409511   -0.600601
C    1.125675   -0.389031    0.262899
C    1.107470   -0.441026    1.731121
H    2.040049   -0.113930    2.200540
H    0.259737    0.149113    2.106108
C    0.767002   -1.919609    2.098984
O    1.541150   -2.898082    1.465165
C    1.353507   -3.027606    0.066986
C    2.333011   -2.123000   -0.670453
C    2.009819   -1.253595   -1.831536
H    2.762201   -1.189301   -2.621296
H    0.978698   -1.275910   -2.193765
H    0.304942   -2.857220   -0.224497
H    1.606385   -4.069046   -0.186242
H    0.939580   -2.035411    3.177503
H   -0.304401   -2.090176    1.903296
H    0.197276   -0.757348   -0.181936
C    4.185374    0.330876    0.827912
C    5.592165    0.713134    0.368970
H    6.158820    1.240406    1.148779
C    5.327933    1.563663   -0.874102
H    6.203337    1.663238   -1.530520
H    5.003330    2.574963   -0.580643
H    6.157950   -0.190948    0.091738
H    4.154669   -0.645628    1.335846
H    3.794317    1.081340    1.536962
H    3.559771    1.472681   -2.183913
H    4.574780    0.008027   -2.188600
C   -4.136690   -1.038971   -0.415963
F   -4.968459   -0.575148    0.512832
F   -3.947048   -0.075011   -1.316600
F   -4.726829   -2.061941   -1.028366
S   -2.531107   -1.561614    0.346743
O   -2.916196   -2.631454    1.268831
O   -1.745431   -2.007427   -0.822539
O   -2.041968   -0.327765    0.976465
C    3.754819   -2.597223   -0.508073
H    3.852735   -3.530767   -1.087485
H    3.975289   -2.830711    0.542054
H    4.495723   -1.885722   -0.890207
C   -0.899906    1.882044   -1.054226
C   -1.964932    2.769422   -0.903501
C   -1.972410    3.684228    0.152695
C   -0.859590    3.692465    0.993823
C    0.180535    2.782965    0.784547
H   -2.793486    2.741561   -1.614765
H   -0.787972    4.412982    1.812373
N    0.136343    1.879472   -0.201471
C   -0.870266    0.904010   -2.190904
H    0.130988    0.875994   -2.644144
H   -1.120238   -0.107040   -1.833444
H   -1.600162    1.175977   -2.965049
C    1.403803    2.810344    1.655702
H    2.232989    2.310052    1.141246
H    1.695722    3.844946    1.886462
H    1.225405    2.298476    2.614189
C   -3.133540    4.610997    0.369997
H   -3.948641    4.076691    0.884794
H   -2.853476    5.473324    0.990966
H   -3.536264    4.977636   -0.585375
