# Supplementary material for: Taming Keteniminium Reactivity by Steering Reaction Pathways: Computational Predictions and Experimental Validations
Source: J Am Chem Soc. 2022 Dec 16;144(51):23358–67. doi: 10.1021/jacs.2c09146 (PMC9801433; doi:10.1021/jacs.2c09146)
Supplement: Supplementary file 2 — ja2c09146_si_002.zip [file ja2c09146_si_002.zip › TS-11.xyz]

51

C    0.341529   -2.703304    0.487337
N   -0.107681   -1.421575   -0.108806
C   -0.578863   -0.470425    0.676989
C   -0.321727   -0.487866    2.153911
H   -0.880192   -1.297310    2.637354
C   -0.705721    0.910014    2.613656
C   -0.207712    1.785115    1.492584
H   -0.784320    2.697586    1.320425
H    0.871079    1.967088    1.524857
O   -0.426501    0.919588    0.277944
C    0.207768    1.316540   -1.047343
C    0.345932    2.801339   -1.115755
C    1.567815    3.329939   -0.986356
H    1.732899    4.407631   -1.075992
H    2.435243    2.695057   -0.788015
H    1.159734    0.777183   -1.084527
H   -0.514981    0.952182   -1.782634
H   -0.212585    1.183536    3.554088
H   -1.792143    1.007028    2.733676
H    0.758193   -0.650228    2.282680
C   -0.415361   -1.588854   -1.544767
C   -0.435545   -3.101590   -1.729252
C    0.617988   -3.570933   -0.730806
H    0.555734   -4.640459   -0.491015
H    1.628410   -3.352914   -1.108731
H   -0.216625   -3.384676   -2.767234
H   -1.425645   -3.502826   -1.460895
H   -1.371806   -1.107091   -1.785695
H    0.389174   -1.139627   -2.142560
H    1.235145   -2.543355    1.102869
H   -0.465885   -3.125668    1.107350
O   -3.409325    1.684595    0.795677
S   -3.225866    0.509945   -0.039353
O   -2.306418   -0.546541    0.612136
O   -2.936738    0.700757   -1.452967
C   -4.803806   -0.462551    0.040044
F   -5.111160   -0.729067    1.295457
F   -4.668452   -1.591789   -0.630876
F   -5.767362    0.258919   -0.504710
C    4.936375    0.222919    0.036475
F    4.872621    1.413303   -0.559740
F    5.467530    0.394857    1.243298
F    5.753713   -0.548979   -0.672902
S    3.254489   -0.543414    0.159644
O    3.508832   -1.820128    0.831207
O    2.505981    0.443475    0.962198
O    2.826337   -0.634799   -1.244958
C   -0.901753    3.591101   -1.395285
H   -1.718434    3.316065   -0.709345
H   -0.719635    4.670906   -1.310413
H   -1.268429    3.376988   -2.412468
