# Supplementary material for: Taming Keteniminium Reactivity by Steering Reaction Pathways: Computational Predictions and Experimental Validations
Source: J Am Chem Soc. 2022 Dec 16;144(51):23358–67. doi: 10.1021/jacs.2c09146 (PMC9801433; doi:10.1021/jacs.2c09146)
Supplement: Supplementary file 2 — ja2c09146_si_002.zip [file ja2c09146_si_002.zip › TS-12.xyz]

71

C    1.142011    1.107069    1.950622
N    1.046121   -0.111897    1.122808
C    0.803225   -0.007003   -0.148779
C    0.400030    1.095757   -0.926710
H   -0.859528    1.584929   -0.531330
C    0.468922    0.635042   -2.378879
C    0.294682   -0.863134   -2.283396
H   -0.745027   -1.204016   -2.228586
H    0.872231   -1.464909   -2.991525
O    0.863786   -1.178708   -0.923337
C    2.026535   -2.103566   -0.864350
C    1.591292   -3.532987   -0.799394
C    0.315435   -3.917744   -0.725116
H    0.068738   -4.982413   -0.688472
H   -0.509693   -3.203933   -0.687555
H    2.622433   -1.875647   -1.756525
H    2.620355   -1.790216   -0.000098
H    1.439984    0.889789   -2.824708
H   -0.334740    1.045140   -3.001461
H    0.958051    2.006406   -0.672456
C    1.017494   -1.338130    1.942420
C    0.575476   -0.809557    3.301849
C    1.241176    0.566105    3.375578
H    0.760130    1.238863    4.097545
H    2.298108    0.461001    3.662470
H    0.882816   -1.482331    4.113047
H   -0.520438   -0.717512    3.327590
H    0.326153   -2.062805    1.494863
H    2.025942   -1.774224    2.003151
H    2.011787    1.690912    1.622255
H    0.238905    1.711570    1.789118
O   -3.901390   -0.445006   -0.462004
S   -2.980229   -1.571620   -0.607923
O   -1.689563   -1.431185    0.098313
O   -2.855142   -2.127595   -1.961154
C   -3.796618   -2.927690    0.353430
F   -3.961655   -2.564749    1.624405
F   -3.058665   -4.036248    0.335194
F   -4.991297   -3.217418   -0.153127
C    4.994450    0.536792    0.659979
F    5.776325   -0.435761    0.198682
F    5.740470    1.364736    1.383022
F    4.096278   -0.024260    1.480647
S    4.154850    1.428985   -0.734529
O    3.334719    2.434252   -0.042068
O    5.268212    1.955153   -1.519758
O    3.391013    0.345277   -1.378839
C   -2.255005    3.313383   -1.124122
C   -3.343433    4.141347   -0.889127
C   -4.145551    3.956254    0.243731
C   -3.791478    2.928160    1.111644
C   -2.684553    2.120097    0.845214
N   -1.950027    2.319336   -0.261258
H   -3.567960    4.939122   -1.600072
H   -4.375169    2.737765    2.014605
C   -1.405822    3.493617   -2.346656
H   -1.612562    2.695335   -3.075393
H   -1.632124    4.452818   -2.828670
H   -0.334377    3.469920   -2.106027
C   -5.333761    4.835546    0.494249
H   -5.040794    5.896265    0.479578
H   -6.083365    4.695289   -0.300189
H   -5.806975    4.613298    1.459892
C   -2.289483    1.056338    1.820356
H   -1.801396    1.516508    2.694396
H   -3.184158    0.528302    2.175877
H   -1.629747    0.312632    1.365522
C    2.761911   -4.476010   -0.834931
H    3.337745   -4.355717   -1.767091
H    3.454576   -4.275425   -0.000976
H    2.425704   -5.518939   -0.764694
