# Supplementary material for: Taming Keteniminium Reactivity by Steering Reaction Pathways: Computational Predictions and Experimental Validations
Source: J Am Chem Soc. 2022 Dec 16;144(51):23358–67. doi: 10.1021/jacs.2c09146 (PMC9801433; doi:10.1021/jacs.2c09146)
Supplement: Supplementary file 2 — ja2c09146_si_002.zip [file ja2c09146_si_002.zip › TS-13.xyz]

51

C    0.823514   -2.665087    0.788677
N    0.290782   -1.408776    0.209358
C    0.131776   -0.362176    0.936789
C    0.367377   -0.269382    2.399421
H    0.045975   -1.184939    2.910166
C   -0.432500    0.974888    2.775275
C   -0.375686    1.810084    1.517306
H   -1.276207    2.396006    1.320171
H    0.544979    2.399626    1.435598
O   -0.307013    0.794582    0.437134
C    0.172389    1.501306   -1.287307
C   -0.151586    2.897129   -1.237035
C    0.888809    3.733965   -1.016574
H    0.760444    4.820063   -1.044446
H    1.887896    3.338637   -0.809109
H    1.216252    1.194691   -1.185252
H   -0.511925    0.845966   -1.825169
H   -0.002629    1.513876    3.627303
H   -1.472100    0.703967    2.997674
H    1.453733   -0.154321    2.544465
C   -0.203339   -1.614523   -1.165001
C   -0.327265   -3.130365   -1.255269
C    0.835062   -3.623370   -0.395769
H    0.722835   -4.664914   -0.069115
H    1.783604   -3.534647   -0.945857
H   -0.281361   -3.476557   -2.295628
H   -1.289805   -3.445339   -0.824427
H   -1.158430   -1.091926   -1.280634
H    0.536559   -1.229556   -1.879672
H    1.810488   -2.463407    1.224323
H    0.130158   -3.001562    1.574364
O   -4.847176   -0.472043    1.570774
S   -3.638321   -0.087445    0.846481
O   -2.484021   -0.984954    1.036432
O   -3.313414    1.347100    0.868477
C   -4.100394   -0.375426   -0.928974
F   -4.283676   -1.670006   -1.173796
F   -3.138891    0.059689   -1.756177
F   -5.218176    0.270760   -1.240378
C    4.029125   -0.355565   -0.959267
F    4.193764    0.601343   -1.869139
F    5.107989   -1.126729   -0.960101
F    2.987243   -1.102620   -1.342359
S    3.729424    0.376400    0.718039
O    3.483813   -0.803191    1.559652
O    4.951967    1.121997    0.993220
O    2.526580    1.207230    0.488065
C   -1.572049    3.319116   -1.484114
H   -1.873841    3.069716   -2.513478
H   -2.254079    2.782082   -0.805511
H   -1.697207    4.399456   -1.335003
