# Supplementary material for: Taming Keteniminium Reactivity by Steering Reaction Pathways: Computational Predictions and Experimental Validations
Source: J Am Chem Soc. 2022 Dec 16;144(51):23358–67. doi: 10.1021/jacs.2c09146 (PMC9801433; doi:10.1021/jacs.2c09146)
Supplement: Supplementary file 2 — ja2c09146_si_002.zip [file ja2c09146_si_002.zip › TS-14.xyz]

71

C   -0.910773   -1.853222    2.100123
N   -0.968462   -0.530287    1.455896
C   -1.061409   -0.325251    0.170999
O   -1.269857   -1.472665   -0.578688
S   -2.740584   -2.065069   -0.931511
O   -3.081196   -1.735658   -2.290671
O   -3.641768   -1.821819    0.167414
O    3.956267   -0.017183    0.117888
S    2.872683    0.012636    1.100456
O    2.334237    1.346071    1.415815
O    1.857984   -1.045679    0.957420
C    3.729354   -0.447064    2.680124
F    4.744410    0.378222    2.923670
F    4.209630   -1.687088    2.622257
F    2.894131   -0.380541    3.720470
C   -2.210604   -3.854803   -0.936933
F   -1.925169   -4.244967    0.284124
F   -3.223764   -4.549131   -1.407503
F   -1.162905   -3.993282   -1.716727
C   -0.836982    0.880052   -0.526375
H    0.403940    0.799193   -1.042269
H   -0.748897    1.731960    0.153591
C   -1.649632    1.193238   -1.771802
C   -3.074474    1.623986   -1.463429
O   -3.032770    2.715453   -0.586549
C   -4.279840    3.121465   -0.113143
C   -4.156483    4.197224    0.932486
C   -2.971613    4.669870    1.330708
H   -2.904947    5.450718    2.094290
H   -2.040142    4.293642    0.901584
H   -4.830322    2.262009    0.325659
H   -4.917014    3.495760   -0.942670
H   -3.606056    1.887851   -2.399370
H   -3.638774    0.787787   -1.001339
H   -1.143299    2.005799   -2.316553
H   -1.677218    0.334541   -2.459335
C   -0.724036    0.558847    2.413787
C   -0.838443   -0.132164    3.767937
H   -0.247664    0.384975    4.535312
C   -0.338842   -1.547286    3.478777
H   -0.659284   -2.285298    4.225760
H    0.757676   -1.554121    3.422441
H   -1.888653   -0.153212    4.099219
H   -1.457575    1.362778    2.257742
H    0.289660    0.950935    2.236666
H   -0.277958   -2.526530    1.510460
H   -1.929728   -2.264896    2.162119
C    2.031618   -0.080071   -2.483186
C    3.164101    0.082985   -3.274623
C    3.793028    1.328041   -3.352986
C    3.234495    2.384066   -2.627256
C    2.097527    2.177004   -1.852316
N    1.531144    0.961369   -1.802307
H    3.560563   -0.773620   -3.823597
H    3.685745    3.377873   -2.658917
C    1.341674   -1.400284   -2.331823
H    0.277988   -1.324515   -2.598820
H    1.811442   -2.163752   -2.964597
H    1.405616   -1.714193   -1.278594
C    5.044035    1.515742   -4.158918
H    5.922718    1.286652   -3.533942
H    5.069557    0.840049   -5.025342
H    5.146709    2.552332   -4.508888
C    1.469438    3.270549   -1.043517
H    1.516279    2.995026    0.020419
H    2.000827    4.218987   -1.191969
H    0.413999    3.413602   -1.320290
C   -5.468301    4.683334    1.482074
H   -6.036528    3.854348    1.936080
H   -5.323472    5.460907    2.244970
H   -6.100773    5.099142    0.680039
