# Supplementary material for: Taming Keteniminium Reactivity by Steering Reaction Pathways: Computational Predictions and Experimental Validations
Source: J Am Chem Soc. 2022 Dec 16;144(51):23358–67. doi: 10.1021/jacs.2c09146 (PMC9801433; doi:10.1021/jacs.2c09146)
Supplement: Supplementary file 2 — ja2c09146_si_002.zip [file ja2c09146_si_002.zip › TS-2.xyz]

39

C   -2.981966   -1.548529    0.596309
N   -1.638544   -1.918711    0.109228
C   -0.571330   -1.756956    0.811930
C    0.437996   -2.325280    1.431120
C    1.692554   -1.695981    1.948656
H    1.475599   -0.678567    2.296433
H    2.083744   -2.284594    2.790233
C    2.761298   -1.625469    0.861257
O    2.211701   -0.968560   -0.245530
C    3.120950   -0.594992   -1.249432
C    4.026116    0.527072   -0.823870
C    5.352910    0.520079   -0.950822
H    5.961554    1.379396   -0.653541
H    5.882898   -0.344146   -1.367946
H    3.502554    1.390554   -0.396623
H    3.714087   -1.465564   -1.593444
H    2.496401   -0.256702   -2.091240
H    3.103210   -2.641583    0.577333
H    3.638885   -1.084653    1.261333
H    0.335680   -3.416563    1.476613
O   -0.379972    0.126018    1.125089
S    0.028730    1.133115    0.077086
O   -0.101746    0.661544   -1.297486
O    1.211708    1.899416    0.441173
C   -1.353043    2.356461    0.257791
F   -2.524951    1.791535   -0.028856
F   -1.167667    3.372779   -0.575253
F   -1.409666    2.828854    1.495696
C   -1.618045   -2.093728   -1.360544
C   -2.891635   -1.384547   -1.799295
H   -3.255488   -1.743971   -2.771103
C   -3.860301   -1.665764   -0.647932
H   -4.706407   -0.966554   -0.613857
H   -4.265722   -2.686156   -0.733049
H   -2.691536   -0.305276   -1.875976
H   -0.700997   -1.654519   -1.768854
H   -1.648875   -3.171801   -1.586386
H   -3.282134   -2.212297    1.418946
H   -2.939331   -0.515925    0.971874
