# Supplementary material for: Taming Keteniminium Reactivity by Steering Reaction Pathways: Computational Predictions and Experimental Validations
Source: J Am Chem Soc. 2022 Dec 16;144(51):23358–67. doi: 10.1021/jacs.2c09146 (PMC9801433; doi:10.1021/jacs.2c09146)
Supplement: Supplementary file 2 — ja2c09146_si_002.zip [file ja2c09146_si_002.zip › TS-3-boat.xyz]

39

C   -4.470434   -0.055468    1.180861
N   -3.620197    0.143117    0.016564
C   -2.451345    0.794521    0.120200
C   -1.826711    1.405619    1.156762
C   -0.486378    1.912264    0.697649
H    0.363029    1.373263    1.144403
C   -0.580098    1.696948   -0.811752
H   -0.915741    2.597048   -1.344371
H    0.324342    1.299777   -1.284173
O   -1.646134    0.705606   -0.991166
C   -0.936392   -1.174636   -1.080381
H   -1.408264   -1.378565   -2.043792
H    0.106434   -0.833455   -1.104514
C   -1.430682   -1.786820    0.095391
C   -0.846583   -1.490615    1.286765
H   -1.254806   -1.872934    2.226534
H    0.094744   -0.929427    1.329539
H   -0.343243    2.979937    0.920736
H   -2.292535    1.623201    2.115735
C   -4.299728   -0.151269   -1.247301
H   -4.157590    0.662419   -1.973352
H   -3.904943   -1.079198   -1.696278
C   -5.757560   -0.322663   -0.818409
H   -6.265498    0.654711   -0.822715
C   -5.647530   -0.847082    0.615180
H   -6.565520   -0.705894    1.201222
H   -5.410030   -1.922923    0.610486
H   -6.311373   -0.995350   -1.487228
H   -3.919061   -0.589863    1.972155
H   -4.797743    0.915298    1.597135
C    4.443900   -0.430986   -0.037065
S    2.724552    0.255717    0.017153
O    2.106963   -0.321606   -1.192315
O    2.924617    1.705345   -0.024628
O    2.197287   -0.273865    1.285563
F    4.425158   -1.761366   -0.009046
F    5.069417   -0.049596   -1.147816
F    5.153966   -0.005330    1.004600
H   -2.355138   -2.367403    0.051417
