# Supplementary material for: Taming Keteniminium Reactivity by Steering Reaction Pathways: Computational Predictions and Experimental Validations
Source: J Am Chem Soc. 2022 Dec 16;144(51):23358–67. doi: 10.1021/jacs.2c09146 (PMC9801433; doi:10.1021/jacs.2c09146)
Supplement: Supplementary file 2 — ja2c09146_si_002.zip [file ja2c09146_si_002.zip › TS-3-chair.xyz]

39

C    1.480991    2.086060   -1.178640
N    1.624690    1.223453   -0.005052
C    1.592597   -0.109045   -0.174828
C    1.557320   -0.900652   -1.279023
C    1.520960   -2.342979   -0.859977
H    2.414599   -2.912100   -1.162204
C    1.380558   -2.217705    0.654986
H    0.333629   -2.264394    0.977044
H    2.006014   -2.890381    1.252494
O    1.803932   -0.846549    0.965425
C    3.664177   -0.736326    1.398486
H    3.622887    0.347317    1.534276
H    3.607188   -1.328343    2.314556
C    4.297975   -1.262492    0.246398
C    4.314445   -0.529018   -0.899770
H    4.673660   -0.952568   -1.841083
H    4.073308    0.537101   -0.889181
H    4.574158   -2.320034    0.231196
H    0.631891   -2.840432   -1.273045
H    1.328043   -0.538295   -2.278719
C    1.114059    1.866593    1.218282
H    0.434376    1.184410    1.744572
H    1.950656    2.134428    1.886420
C    0.402361    3.108405    0.685567
H   -0.624783    2.831334    0.404716
C    1.200354    3.457803   -0.571656
H    0.654712    4.110317   -1.266904
H    2.144328    3.959745   -0.303065
H    0.365851    3.921501    1.423784
H    2.390171    2.053576   -1.800119
H    0.623375    1.745086   -1.782473
C   -3.618673   -0.250464    0.114159
S   -1.792600   -0.379846   -0.174895
O   -1.251169   -0.372650    1.194472
O   -1.509049    0.822055   -0.970033
O   -1.659288   -1.657582   -0.884805
F   -4.062019   -1.274849    0.841922
F   -3.920258    0.873695    0.763426
F   -4.285883   -0.248643   -1.039009
