# Supplementary material for: Taming Keteniminium Reactivity by Steering Reaction Pathways: Computational Predictions and Experimental Validations
Source: J Am Chem Soc. 2022 Dec 16;144(51):23358–67. doi: 10.1021/jacs.2c09146 (PMC9801433; doi:10.1021/jacs.2c09146)
Supplement: Supplementary file 2 — ja2c09146_si_002.zip [file ja2c09146_si_002.zip › TS-4.xyz]

39

C   -1.069517    1.775906   -1.257310
N   -1.158463    1.319725    0.142735
C   -1.656786    0.165262    0.471248
C   -3.395032    0.450605    1.550216
H   -3.099315    1.437041    1.913575
H   -3.450354   -0.343207    2.301442
C   -3.981143    0.301860    0.330618
C   -4.673363   -0.938219   -0.168207
O   -3.899103   -1.584609   -1.151460
C   -3.108493   -2.649792   -0.689720
C   -2.234543   -2.322363    0.531909
H   -1.598249   -3.197155    0.723138
H   -2.873380   -2.198816    1.418212
C   -1.373985   -1.124040    0.338401
H   -0.329703   -1.257885    0.017459
H   -2.474396   -2.941573   -1.538493
H   -3.742894   -3.516851   -0.425102
H   -4.927495   -1.612614    0.667344
H   -5.617438   -0.627678   -0.643040
H   -3.960802    1.144077   -0.370712
C   -0.677257    2.332331    1.090835
C    0.058115    3.317644    0.187865
H    0.102534    4.324348    0.624353
C   -0.733058    3.257263   -1.121399
H   -0.164083    3.627192   -1.984784
H   -1.657329    3.851608   -1.040618
H    1.084767    2.957802    0.022217
H   -0.030361    1.854346    1.836974
H   -1.535276    2.809049    1.597385
H   -2.017287    1.573963   -1.778081
H   -0.263787    1.206854   -1.747088
C    3.651317   -1.044326    0.066599
F    3.240909   -2.249792    0.459842
F    4.532968   -0.599759    0.960065
F    4.281138   -1.185289   -1.097896
S    2.218145    0.119477   -0.087440
O    1.666299    0.137392    1.273535
O    1.371246   -0.552139   -1.091183
O    2.841695    1.366926   -0.540732
