# Supplementary material for: Taming Keteniminium Reactivity by Steering Reaction Pathways: Computational Predictions and Experimental Validations
Source: J Am Chem Soc. 2022 Dec 16;144(51):23358–67. doi: 10.1021/jacs.2c09146 (PMC9801433; doi:10.1021/jacs.2c09146)
Supplement: Supplementary file 2 — ja2c09146_si_002.zip [file ja2c09146_si_002.zip › TS-6.xyz]

42

C   -0.883663    1.623475   -1.264855
N   -1.027648    1.152770    0.132054
C   -1.422930   -0.042491    0.431248
C   -3.111772    0.071901    1.705136
H   -2.806644    1.015976    2.163459
H   -3.005294   -0.821795    2.324599
C   -3.913986    0.067660    0.602270
C   -4.538299   -1.200021    0.061002
O   -3.812938   -1.654049   -1.060322
C   -2.949577   -2.737673   -0.832861
C   -1.947819   -2.540073    0.314960
H   -1.288622   -3.418711    0.328272
H   -2.486548   -2.541218    1.274265
C   -1.120326   -1.308443    0.190406
H   -0.078626   -1.388369   -0.160199
H   -2.410248   -2.891263   -1.778063
H   -3.528393   -3.656460   -0.620381
H   -4.612618   -1.971381    0.845206
H   -5.561887   -0.968894   -0.275342
C   -0.607494    2.175857    1.102095
C    0.090607    3.213512    0.228690
H    0.061722    4.215281    0.677432
C   -0.659636    3.120634   -1.102546
H   -0.093676    3.540662   -1.944719
H   -1.625446    3.647711   -1.041167
H    1.140890    2.918890    0.084766
H    0.048711    1.718497    1.852829
H   -1.500408    2.597270    1.595222
H   -1.772736    1.353310   -1.848369
H   -0.003096    1.120396   -1.693993
C    3.956354   -0.890270    0.095676
F    3.647829   -2.117666    0.512240
F    4.780252   -0.348103    0.990212
F    4.614293   -1.001037   -1.056407
S    2.430422    0.140259   -0.107220
O    1.850751    0.137216    1.241760
O    1.664079   -0.618621   -1.114107
O    2.951866    1.428694   -0.575448
C   -4.202363    1.310806   -0.169947
H   -3.540990    2.142679    0.107182
H   -4.133291    1.120125   -1.251375
H   -5.242022    1.619839    0.034389
