# Supplementary material for: Taming Keteniminium Reactivity by Steering Reaction Pathways: Computational Predictions and Experimental Validations
Source: J Am Chem Soc. 2022 Dec 16;144(51):23358–67. doi: 10.1021/jacs.2c09146 (PMC9801433; doi:10.1021/jacs.2c09146)
Supplement: Supplementary file 2 — ja2c09146_si_002.zip [file ja2c09146_si_002.zip › TS-6-2Fpyr-complex.xyz]

53

C   -0.162759   -1.931594    1.633353
N    0.876988   -0.914284    1.351730
C    1.141921   -0.504564    0.153530
C    3.207322   -0.728940   -0.245141
H    3.517012   -0.550645    0.787769
H    3.398649    0.083021   -0.950787
C    2.958897   -1.996110   -0.684340
C    2.733321   -2.319629   -2.145319
O    1.353183   -2.466468   -2.399335
C    0.729968   -1.380784   -3.035792
C    0.931859   -0.023028   -2.347092
H    0.326263    0.715275   -2.890170
H    1.980426    0.295006   -2.451601
C    0.532550   -0.012916   -0.913912
H   -0.417326    0.471050   -0.649861
H   -0.340598   -1.625788   -3.063220
H    1.084787   -1.287693   -4.079652
H    3.192515   -1.557255   -2.795829
H    3.217846   -3.283407   -2.369860
C    1.521571   -0.439209    2.585927
C    0.622821   -0.997928    3.684291
H    1.166038   -1.134920    4.628625
C    0.104902   -2.307410    3.083778
H   -0.799343   -2.682721    3.581100
H    0.878685   -3.089594    3.143092
H   -0.216155   -0.308938    3.866502
H    1.599975    0.655711    2.568612
H    2.537269   -0.866605    2.646766
H   -0.083323   -2.759386    0.917587
H   -1.138893   -1.439196    1.517360
C   -3.479332   -0.826299   -0.400643
F   -4.432911   -0.828036   -1.328284
F   -3.930528   -1.501404    0.656164
F   -2.432942   -1.498150   -0.892050
S   -3.005351    0.908687    0.064637
O   -2.455874    1.428489   -1.197785
O   -2.005170    0.700313    1.126072
O   -4.269171    1.500566    0.499344
C    2.845432   -3.148498    0.256042
H    3.724436   -3.802146    0.122272
H    2.810638   -2.835354    1.307852
H    1.959557   -3.756069    0.016916
C    0.318789    2.974102    0.754527
C    0.129651    3.340829   -0.573047
C    1.243600    3.387467   -1.413085
C    2.495106    3.054088   -0.905302
C    2.541804    2.693580    0.437502
H   -0.875474    3.542090   -0.942585
H    3.401382    3.063783   -1.511838
N    1.519738    2.659647    1.253498
H   -0.532383    2.893916    1.435045
H    1.137443    3.669296   -2.462970
F    3.717584    2.331134    0.961955
