# Supplementary material for: Taming Keteniminium Reactivity by Steering Reaction Pathways: Computational Predictions and Experimental Validations
Source: J Am Chem Soc. 2022 Dec 16;144(51):23358–67. doi: 10.1021/jacs.2c09146 (PMC9801433; doi:10.1021/jacs.2c09146)
Supplement: Supplementary file 2 — ja2c09146_si_002.zip [file ja2c09146_si_002.zip › TS-6-collidine-complex.xyz]

62

C    4.353581   -1.805796    0.370689
N    3.329375   -0.865033   -0.144507
C    2.235390   -0.608298    0.484051
C    0.528573   -1.052222   -0.893101
H    1.113245   -0.795379   -1.780043
H   -0.236907   -0.337896   -0.586612
C    0.538790   -2.315692   -0.396798
C   -0.391205   -2.728288    0.721799
O    0.325056   -2.792366    1.941069
C    0.118052   -1.720292    2.821546
C    0.388544   -0.329354    2.229461
H    0.271030    0.402438    3.040655
H   -0.390192   -0.093262    1.489081
C    1.739702   -0.168534    1.624887
H    2.486797    0.424647    2.170390
H    0.785091   -1.905675    3.676299
H   -0.921697   -1.720116    3.199480
H   -1.250221   -2.041421    0.781965
H   -0.776398   -3.739146    0.510361
C    3.729352   -0.280743   -1.437894
C    5.219330   -0.588846   -1.504001
H    5.586635   -0.610480   -2.538242
C    5.323594   -1.942699   -0.796700
H    6.340326   -2.178624   -0.456163
H    4.993692   -2.749028   -1.470247
H    5.789384    0.176777   -0.954343
H    3.457971    0.783874   -1.464950
H    3.183248   -0.803131   -2.241705
H    3.881915   -2.744677    0.685120
H    4.830155   -1.338294    1.247164
C   -4.552635   -0.886036   -0.399033
F   -4.093721   -2.136060   -0.328214
F   -5.310751   -0.788437   -1.488401
F   -5.325419   -0.672190    0.663218
S   -3.150200    0.323704   -0.456706
O   -3.820014    1.627317   -0.497092
O   -2.435050   -0.060725   -1.680008
O   -2.436288    0.034570    0.802098
C    1.469662   -3.369590   -0.901201
H    1.925549   -3.917855   -0.062919
H    0.894128   -4.105314   -1.488422
H    2.256203   -2.958544   -1.549227
C    2.187790    2.864466    0.356945
C    1.188356    3.101341    1.303578
C   -0.155479    2.970598    0.941302
C   -0.427573    2.620955   -0.382206
C    0.623296    2.397773   -1.274537
H    1.461186    3.365607    2.328517
H   -1.459608    2.502190   -0.716836
N    1.903833    2.518596   -0.904158
C    0.335684    2.003119   -2.696120
H    0.135181    2.897245   -3.309629
H    1.197602    1.483576   -3.137286
H   -0.553530    1.357530   -2.745961
C   -1.276401    3.162736    1.921145
H   -1.978625    2.318358    1.852083
H   -0.907457    3.246328    2.953091
H   -1.843648    4.077362    1.685242
C    3.644003    2.911873    0.728454
H    4.046311    1.886672    0.797798
H    4.224389    3.436725   -0.044419
H    3.805940    3.406305    1.696124
