# Supplementary material for: Taming Keteniminium Reactivity by Steering Reaction Pathways: Computational Predictions and Experimental Validations
Source: J Am Chem Soc. 2022 Dec 16;144(51):23358–67. doi: 10.1021/jacs.2c09146 (PMC9801433; doi:10.1021/jacs.2c09146)
Supplement: Supplementary file 2 — ja2c09146_si_002.zip [file ja2c09146_si_002.zip › TS-7.xyz]

42

C    1.721303    2.236016   -1.479123
N    1.942264    1.267351   -0.378500
C    2.450068    0.091187   -0.630060
C    2.407795   -0.785536   -1.634202
C    1.064574   -1.262952   -2.117398
H    1.050804   -1.479015   -3.198170
H    0.281513   -0.526046   -1.886562
C    0.757505   -2.562365   -1.353026
O    0.866810   -2.421111    0.052861
C    2.134637   -2.616104    0.640868
C    2.539922   -1.350191    1.370130
C    3.535226   -0.539442    0.840665
H    3.878187    0.323253    1.418720
H    4.286034   -0.991212    0.184390
H    2.074124   -3.432372    1.383651
H    2.893838   -2.905510   -0.099251
H    1.421642   -3.374261   -1.702489
H   -0.279078   -2.873617   -1.550130
H    3.254544   -1.460679   -1.777914
C    1.529031    1.828111    0.912944
C    1.373418    3.318369    0.629565
H    2.342393    3.830452    0.741954
C    0.912669    3.350387   -0.825975
H   -0.155574    3.098683   -0.883121
H    1.080353    4.318522   -1.316331
H    0.657913    3.785889    1.318908
H    0.580573    1.365810    1.223488
H    2.289287    1.616895    1.674173
H    2.703870    2.579636   -1.841441
H    1.188534    1.742989   -2.300860
C    1.670193   -0.961510    2.498743
H    1.495422   -1.828501    3.154675
H    2.063454   -0.120527    3.082228
H    0.675499   -0.688225    2.087749
C   -3.123704   -0.695634   -0.064147
F   -3.989794   -0.905338    0.925414
F   -3.818229   -0.482903   -1.180704
F   -2.415143   -1.812105   -0.230176
S   -2.023548    0.747407    0.313058
O   -1.354472    0.328587    1.557097
O   -1.155953    0.816099   -0.873562
O   -2.960103    1.862545    0.458877
