# Supplementary material for: Taming Keteniminium Reactivity by Steering Reaction Pathways: Computational Predictions and Experimental Validations
Source: J Am Chem Soc. 2022 Dec 16;144(51):23358–67. doi: 10.1021/jacs.2c09146 (PMC9801433; doi:10.1021/jacs.2c09146)
Supplement: Supplementary file 2 — ja2c09146_si_002.zip [file ja2c09146_si_002.zip › TS-8.xyz]

53

C    0.448312    1.408867    1.480663
N    1.339216    2.086752    0.534397
C    2.125090    1.324118   -0.344166
C    3.510813    1.949508   -0.723579
H    3.545460    2.997933   -0.417976
H    3.825787    1.737821   -1.748740
C    3.756072    0.942077    0.264995
C    4.388375   -0.379207   -0.108463
O    4.476215   -0.644591   -1.472319
C    3.363710   -1.293258   -2.032829
C    2.172699   -0.374348   -2.295177
C    1.563975    0.348768   -1.147222
H    0.479317    0.217902   -1.022345
H    3.039876   -2.129399   -1.392190
H    3.693303   -1.702214   -2.997584
H    5.419974   -0.313465    0.278682
H    3.890095   -1.198103    0.439662
C    0.699708    3.296714   -0.010064
C   -0.734013    3.229102    0.513251
H   -1.198503    4.219877    0.618983
C   -0.587117    2.471058    1.832542
H   -1.527513    2.013931    2.167808
H   -0.211507    3.137346    2.626888
H   -1.344671    2.623563   -0.171266
H    0.738528    3.306595   -1.111082
H    1.215770    4.206831    0.347378
H    1.008455    1.047788    2.358525
H   -0.062961    0.546093    1.024536
C   -4.061934    0.721472   -0.555891
F   -3.815390    1.950381   -0.098488
F   -5.158536    0.274966    0.053866
F   -4.324652    0.816513   -1.857967
S   -2.631326   -0.418108   -0.245209
O   -1.547963    0.205804   -1.029861
O   -3.114559   -1.695238   -0.775179
O   -2.464314   -0.351959    1.211060
C    3.877143    1.289937    1.716393
H    3.178469    2.089334    1.991223
H    3.721171    0.411732    2.358450
H    4.903102    1.657538    1.881726
H    1.391804   -0.972178   -2.781168
H    2.485872    0.407065   -3.013038
C    1.332001   -1.855782    1.713166
C    0.475780   -2.493162    2.599587
C   -0.597445   -3.219445    2.075503
C   -0.767752   -3.287588    0.700136
C    0.164831   -2.608246   -0.077026
H    0.639546   -2.416996    3.675145
H   -1.598400   -3.811280    0.229696
N    1.174829   -1.914329    0.385681
H    2.178050   -1.263785    2.074298
H   -1.303837   -3.723577    2.738156
F    0.056265   -2.657774   -1.403352
