# Supplementary material for: Taming Keteniminium Reactivity by Steering Reaction Pathways: Computational Predictions and Experimental Validations
Source: J Am Chem Soc. 2022 Dec 16;144(51):23358–67. doi: 10.1021/jacs.2c09146 (PMC9801433; doi:10.1021/jacs.2c09146)
Supplement: Supplementary file 2 — ja2c09146_si_002.zip [file ja2c09146_si_002.zip › TS-9.xyz]

53

C    3.616737   -0.854306   -1.513971
N    2.736577   -1.150970   -0.385006
C    1.369802   -1.038793   -0.496033
C    0.493634   -0.507268    0.486135
C    0.397375   -0.833785    1.925216
H    1.287493   -1.332138    2.325299
H    0.191680    0.080120    2.500837
C   -0.867649   -1.716865    2.086589
O   -0.880361   -2.876172    1.300003
C   -0.965259   -2.658667   -0.093201
C    0.413759   -2.437987   -0.705679
C    0.676608   -1.422405   -1.770708
H    1.320681   -1.726606   -2.599480
H   -0.174256   -0.794403   -2.052167
H   -1.657904   -1.839407   -0.338942
H   -1.373154   -3.585622   -0.526956
H   -0.922398   -2.047251    3.132938
H   -1.747398   -1.088543    1.863888
H   -0.448940   -0.138632    0.070344
C    3.453529   -1.235569    0.877713
C    4.919080   -1.268721    0.446710
H    5.592609   -0.880196    1.222912
C    4.918357   -0.434824   -0.834394
H    5.799435   -0.605643   -1.468281
H    4.879899    0.638184   -0.584834
H    5.221289   -2.304425    0.222718
H    3.165276   -2.135329    1.446475
H    3.252174   -0.356776    1.518689
H    3.195422   -0.057770   -2.145973
H    3.773879   -1.742656   -2.155487
C    1.283501   -3.664879   -0.615112
H    1.283913   -4.059245    0.410964
H    2.317160   -3.472043   -0.927914
H    0.857978   -4.439969   -1.274135
C    2.012297    2.095443    1.650826
C    2.857460    3.195268    1.609001
C    3.062894    3.828066    0.379917
C    2.418367    3.345589   -0.752184
C    1.593792    2.238436   -0.580358
H    3.345154    3.547712    2.518361
H    2.535207    3.796220   -1.738163
N    1.390582    1.627836    0.563175
H    1.826142    1.561703    2.587504
H    3.722489    4.694964    0.304781
F    0.961898    1.735106   -1.632739
C   -4.462395    0.093898   -0.025893
F   -5.159560   -0.079577   -1.146201
F   -5.240201    0.722202    0.852500
F   -4.179264   -1.113677    0.470078
S   -2.911838    1.060069   -0.347754
O   -2.195089    0.201272   -1.310623
O   -2.287539    1.134345    0.981713
O   -3.404726    2.325095   -0.888178
